# Supplementary material for: Wireless optogenetics protects against obesity via stimulation of non-canonical fat thermogenesis
Source: Nat Commun. 2020 Apr 7;11:1730. doi: 10.1038/s41467-020-15589-y (PMC7138828; doi:10.1038/s41467-020-15589-y)
Supplement: Supplementary file 5 — Source data [file 41467_2020_15589_MOESM5_ESM.xlsx]

## Sheet: Fig.1d
	Time (sec)	1ms Ca2+ influx (ΔF/F0)
		#1	#2	#3	#4	#5	#6	#7	#8	#9	#10	#11	#12	#13	#14	#15	#16	#17	#18	#19	#20	#21	#22	#23	#24	#25	#26	#27	#28	#29	#30	#31	#32	#33	#34	#35	#36	#37	#38	#39	#40	#41	#42	#43	#44	#45	#46	#47	#48
Basal	-10	0.0354729	-0.124619	-0.0135725	0.21163	-0.245922	0.292544	-0.0253165	-0.0269304	0.0199004	-0.0420967	-0.0614735	-0.310048	-0.0305077	0.00208339	0.0510106	-0.0765977	0.436303	-0.0324103	-0.185519	-0.0878348	-0.0717708	0.205994	-0.142857	-0.215597	0.0762169	0.0993197	0.245169	0.151646	0.0307692	0.208968	0.013209	0.0137525	-0.119935	-0.0355966	-0.117669	0.0594891	0.340207	-0.476535	-0.0523084	0.126741	0.0163077	-0.000798714	0.0742317	0.0686338	0.0303244	-0.0766626	-0.183599	0.0775535
	-9	0.0360065	-0.101491	0.00890583	0.181125	-0.231473	0.261548	-0.0198915	-0.0323021	0.0201696	-0.039922	-0.0698532	-0.312707	-0.027724	0.00207401	0.0434452	-0.0739644	0.411917	-0.0457948	-0.169687	-0.0765705	-0.0463125	0.185304	-0.129252	-0.194037	0.0613913	0.0884354	0.21452	0.12565	0.0230769	0.171954	0.0072187	0.00785855	-0.133171	-0.0276757	-0.0741491	0.0600304	0.359112	-0.449829	-0.0546443	0.109096	0.0086785	0.00561025	0.0781317	0.0569641	0.0111828	-0.0644383	-0.182622	0.0675422
	-8	0.0402331	-0.0940407	0.0286278	0.174452	-0.223328	0.221111	-0.0180832	-0.0296162	0.0136306	-0.0366771	-0.0726352	-0.29109	-0.0194106	0.00312509	0.0348725	-0.0708809	0.387521	-0.0480317	-0.158366	-0.0578078	-0.05325	0.169772	-0.12381	-0.184799	0.0698486	0.0816327	0.200004	0.117851	0.0192308	0.14934	0.0108028	0.00982318	-0.106734	-0.0118576	-0.0178928	0.0530785	0.339594	-0.418709	-0.0438584	0.0971956	0.0086785	-0.00482116	0.0406409	0.0481681	0.0167741	-0.0670131	-0.167894	0.065666
	-7	0.0344226	-0.0925481	0.0474948	0.146806	-0.209771	0.189082	-0.00904159	-0.00986729	0.0245337	-0.0323622	-0.0614735	-0.28709	-0.00415673	-0.00209278	0.0325783	-0.0691208	0.340096	-0.0335165	-0.144784	-0.056313	-0.0323958	0.151142	-0.106122	-0.166311	0.0705712	0.0571429	0.179033	0.106586	0.00961538	0.122059	0.0096081	0.00785855	-0.0704404	-0.0316124	-0.0178928	0.0474108	0.317494	-0.386833	-0.0370933	0.086945	0.00631164	0.00240577	0.0406315	0.0325735	0.00745517	-0.0567141	-0.147275	0.0675422
	-6	0.0254104	-0.0813363	0.0610673	0.128694	-0.187157	0.159661	-0.0180832	-0.00356199	0.0177184	-0.00973454	-0.0614735	-0.266802	-0.00831347	-0.00313447	0.0299483	-0.0598838	0.283195	-0.029055	-0.123302	-0.0465435	-0.0601667	0.128368	-0.0843537	-0.146818	0.0500886	0.0503401	0.141939	0.0875217	0.0192308	0.100729	0.00481247	0.00392927	-0.0858591	-0.0316361	-0.0204401	0.0457551	0.285453	-0.344202	-0.0301112	0.0862786	0.00631164	0.000798714	0.0375002	0.0312768	-0.00745517	-0.0567141	-0.119293	0.0281426
	-5	0.0238265	-0.060453	0.0608535	0.108675	-0.154594	0.128155	-0.0126582	-0.0170487	0.0171658	0.00215748	-0.0586914	-0.235198	-0.00415673	-0.00313447	0.0286165	-0.0620804	0.210028	-0.0268181	-0.108601	-0.018771	-0.0393542	0.0910975	-0.062585	-0.105754	0.0472545	0.0408163	0.125817	0.0736568	0.00384615	0.08158	-0.00240623	0.0176817	-0.0660401	-0.0197548	-0.0281128	0.0334964	0.244932	-0.288749	-0.0263202	0.0575155	0.0035503	-0.000808337	0.0312564	0.0181528	-0.00933575	-0.0541393	-0.111929	0.0318949
	-4	0.0179905	-0.04628	0.0576697	0.0753098	-0.135645	0.110294	-0.0144665	-0.00357635	0.0185331	-0.00538507	-0.0447141	-0.206922	0.00415673	-0.00522725	0.0253262	-0.0471266	0.161236	-0.029055	-0.0825782	0.00600375	-0.0254792	0.0693594	-0.044898	-0.0698176	0.0416314	0.0217687	0.101623	0.0485269	0.00192308	0.0746769	0.0011947	0.00589391	-0.0253107	0.0118576	-0.0204401	0.0328278	0.191528	-0.237272	-0.0237162	0.0476034	0.0110454	0	0.0281252	0.00688616	0.00559138	-0.0541161	-0.089838	0.0281426
	-3	0.0142976	-0.0447875	0.046858	0.0705434	-0.137448	0.0772057	-0.0144665	-0.0125531	0.0158126	-0.0064897	-0.0335188	-0.183976	0.00277116	0.00312509	0.0368534	-0.0325956	0.112455	-0.0346349	-0.0701269	0.0150218	-0.0069375	0.0476212	-0.0231293	-0.0492744	0.0162257	0.0326531	0.0645196	0.0389948	0.00961538	0.0599459	-0.00962493	-0.00196464	-0.0275284	-0.00396044	-0.0178928	0.030514	0.139586	-0.174649	-0.0143472	0.0294295	0.00591716	0.00240577	0.0406221	0.00939181	0.00931896	-0.020598	-0.0574374	0.0206379
	-2	0.00688621	-0.011964	0.027991	0.0352717	-0.0922209	0.0504138	-0.0307414	-0.00535735	0.00926654	0.00536781	-0.0474961	-0.122084	-0.00277116	0.0125004	0.0190814	-0.0189516	0.0718114	-0.0156336	-0.0531653	-0.003006	-0.0277708	0.0383065	-0.00816327	-0.0184765	0.0197374	0.00816327	0.0403259	0.0225303	0	0.0549067	-0.0108196	-0.00589391	-3.52026e-05	0.0197548	-0.0204708	0.016589	0.0942907	-0.105412	-0.0113603	0.0227968	-0.00236686	0.00159743	0.0499972	0.00313644	0.00186379	-0.00772425	-0.0294551	0.00562852
	-1	0.00794498	-0.00373727	0.0182302	0.0305052	-0.0524427	0.0351869	-0.0271248	-0.00986729	0.0147145	-0.00866443	-0.0279547	-0.0495569	0.00138558	0.0041574	0.00031336	-0.00530754	0.0406435	0.00224918	-0.0271426	0.00675525	0.0161875	0.0217381	0.00136054	-0.00409961	0.01058	0.00544218	0.020971	0	-0.00384615	0.0307461	-0.0144374	-0.00392927	-0.00556201	0.0316124	-0.0178928	0.00552967	0.0387947	-0.039768	-0.00271881	0.015762	0.00440237	0.00760222	0.0214876	-0.0101277	-0.00629659	0.00162372	-0.0299499	0.0200075
	0	0	0	0	0	0	0	0	0	0	0	0	0	0	0	0	0	0	0	0	0	0	0	0	0	0	0	0	0	0	0	0	0	0	0	0	0	0	0	0	0	0	0	0	0	0	0	0	0
Light on	1	-0.00634412	0.0134207	-0.027145	-0.0219256	0.0895058	-0.0236344	-0.0162749	-0.00896243	-0.00407359	-0.00647244	0.0167259	0.0841677	-0.00415673	0.00207401	-0.0158135	0.0250641	-0.0311679	0.0111844	0	-0.0105128	-0.0023125	-0.016557	0.00816327	0.00205545	0.00140013	-0.00816327	-0.0145065	-0.0216638	-0.00384615	-0.026052	-0.0120143	-0.00785855	0.0186926	0.00789717	0	0.000668655	-0.0342629	0.0160416	0.0179595	-0.01024	-0.00118343	0.00640896	-0.00624379	-0.0150164	-0.00559138	0.0154717	0.011782	0.00375235
	2	0.0178381	0.0646918	-0.0262945	-0.0182498	0.243207	-0.0229663	0.035906	0.023986	0.0197091	0.0374366	0.0901656	0.210862	0.025964	0.0247098	-0.00324552	0.056118	-0.0216828	0.0429311	0.0245668	-0.0237094	0.0340417	-0.0171491	0.0256544	0.0240669	0.0195454	0.012049	-0.0304162	-0.0276083	0.00686538	-0.0157665	-1.68268e-05	0.005611	0.0532263	0.0163635	0.00840929	0.121058	0.0434562	0.153719	0.144008	0.101829	0.123077	0.132317	0.13126	0.12141	0.0988649	0.139176	0.173785	0.116323
	3	-0.00634412	0.0723693	-0.0727339	-0.0619638	0.384282	-0.0735314	0.0216998	0.00360508	-0.00735372	0.0258725	0.0670041	0.297078	0.0110846	0.00729187	-0.0332498	0.0483955	-0.0528412	0.0346472	0.027163	-0.0465518	0.0277708	-0.0507299	-0.014966	1.12937e-05	-0.0204713	-0.0163265	-0.0645196	-0.0632582	-0.0230769	-0.0555417	-0.0240455	-0.00982318	0.0352026	0.0158181	0.0230181	-0.0258759	-0.121181	0.00623242	0.0277498	-0.0353641	-0.0035503	0.00159743	-0.0156188	0.00877854	-0.0130801	0.0334949	0.0662739	-0.00562852
	4	-0.013764	0.0977421	-0.0886397	-0.0781697	0.61211	-0.0934914	0.034358	-0.00537171	-0.00598641	0.00431496	0.0334853	0.426479	0.0416173	-9.38465e-06	-0.0256955	0.075247	-0.0460784	0.0491624	0.0622264	-0.050301	0.0532292	-0.0745291	-0.0190476	0.0041109	-0.0225828	-0.0340136	-0.074197	-0.0779896	-0.0153846	-0.0737243	-0.019233	0.00392927	0.0472771	-0.0237152	0.0562563	-0.0303017	-0.152002	-0.0350376	0.0447392	-0.0447366	-0.0129546	0.00600479	-0.047269	-0.0101277	-0.0193599	0.0479924	0.0672518	0.0181313
	5	-0.0248852	0.107449	-0.11175	-0.102955	0.785691	-0.119225	0.0379747	0.00721016	-0.0215227	0.0129104	0.0614064	0.524611	0.0527019	-0.0125285	-0.0335967	0.0866807	-0.0636827	0.0670452	0.0746574	-0.0668093	0.0555833	-0.089025	-0.0380952	0.00102773	-0.0606913	-0.0557823	-0.101613	-0.0935875	-0.00576923	-0.104484	-0.0324757	0.00392927	0.0395677	-0.00396044	0.0281435	0.0162388	-0.137393	-0.0264898	0.100328	-0.00958416	0.0412229	0.051724	-0.0113157	0.0410016	0.0617906	0.129201	0.150221	0.065666
	6	-0.00966441	0.14604	-0.124682	-0.105952	1.01352	-0.115922	0.070264	0.0428588	-0.00945074	0.0417515	0.104109	0.649641	0.0730986	0.0017737	-0.0249793	0.118185	-0.0704645	0.087632	0.101474	-0.077768	0.0849792	-0.0896172	-0.0206041	0.00967869	-0.0693518	-0.0518966	-0.102997	-0.0744021	0.0107115	-0.10552	-0.0276633	0.00757564	0.0774457	0.00450589	0.0493202	-0.00949915	-0.169912	-0.0770629	0.105051	-0.0326031	0.0178856	0.0457096	-0.0234283	0.0329765	0.0363859	0.119853	0.150716	0.0512871
	7	-0.00831766	0.184523	-0.127073	-0.106631	1.18782	-0.129346	0.0924846	0.0595341	0.00905401	0.0520729	0.130455	0.826395	0.124877	0.0104545	-0.0137319	0.164888	-0.0796081	0.107076	0.133524	-0.0639519	0.10425	-0.0902321	-0.0202122	0.038839	-0.0654449	-0.0460626	-0.109094	-0.0720451	-0.000134615	-0.107853	-0.000605765	0.0317171	0.159045	0.0290749	0.093914	-0.0510725	-0.22615	-0.152574	0.0682256	-0.068422	-0.0177515	0.00320448	-0.0812443	0	-0.0111828	0.0876574	0.12813	0.00938086
	8	-0.0328217	0.173873	-0.166245	-0.155386	1.1781	-0.181197	0.0488246	0.029645	-0.025065	0.0409921	0.0893611	0.869928	0.126225	-0.0167047	-0.0414867	0.160618	-0.121959	0.0838096	0.144805	-0.116367	0.0902708	-0.128356	-0.0585034	0.00719408	-0.106568	-0.0884354	-0.156446	-0.110052	-0.025	-0.164748	-0.0264349	0.0275049	0.191361	0.0316124	0.0895252	-0.0454367	-0.243836	-0.177661	0.0941501	-0.0737218	-0.0134122	0.00561025	-0.0843755	0.00940933	0.0149103	0.11083	0.135493	0.0150094
	9	-0.0481696	0.212666	-0.187873	-0.168732	1.19709	-0.19643	0.0614828	0.0233397	-0.0302438	0.0355725	0.0921432	0.916503	0.159504	-0.017737	-0.0622244	0.19451	-0.140929	0.101668	0.167427	-0.116375	0.0833333	-0.140791	-0.092517	-0.00204416	-0.141854	-0.111565	-0.164507	-0.12565	-0.0211538	-0.185125	-0.0216561	0.0117878	0.270638	0.0316124	0.0869779	-0.0417856	-0.264462	-0.20689	0.114892	-0.0793391	-0.00236686	0.0192461	-0.0968631	0.0187661	0.0205185	0.121152	0.163476	0.0356473
	10	-0.0582236	0.239531	-0.206321	-0.192564	1.10578	-0.219012	0.0687161	0.0341405	-0.0411327	0.0323449	0.134075	0.920156	0.188626	-0.0239965	-0.0717595	0.221798	-0.143632	0.0972309	0.177608	-0.146402	0.0925833	-0.163554	-0.118367	-0.0174488	-0.154568	-0.12517	-0.193539	-0.136915	-0.0326923	-0.202383	-0.0300695	0.0157171	0.329989	0.0592881	0.102323	-0.061028	-0.293556	-0.2465	0.124478	-0.0955454	-0.016568	0.00159743	-0.124998	0.0175396	0.0130633	0.113405	0.126657	0.0206379
	11	-0.0372686	0.307137	-0.20918	-0.178944	1.08453	-0.213006	0.105403	0.0795272	-0.0252138	0.0524008	0.154823	0.948539	0.252525	-0.00619387	-0.0567182	0.272144	-0.149731	0.119157	0.231985	-0.166181	0.150646	-0.154604	-0.0989279	-0.014727	-0.147804	-0.108452	-0.185943	-0.131092	-0.000269231	-0.20785	0.00240623	0.0339646	0.429155	0.097683	0.126416	-0.0569312	-0.300304	-0.261911	0.143153	-0.0921179	-0.015645	0.0312846	-0.103116	0.0342205	0.0261267	0.152049	0.127152	0.028773
	12	-0.0587488	0.31491	-0.234312	-0.212583	0.956576	-0.24685	0.101266	0.0592755	-0.0460422	0.0323622	0.195482	0.863281	0.269064	-0.0250382	-0.0845961	0.274614	-0.166671	0.113958	0.250005	-0.198198	0.141188	-0.17805	-0.134694	-0.0451635	-0.174317	-0.144218	-0.220975	-0.167244	-0.0365385	-0.24601	-0.0168436	0.00785855	0.533495	0.0513672	0.127889	-0.00199535	-0.275877	-0.235753	0.245536	-0.0452867	0.0453649	0.0938249	-0.0718692	0.133308	0.0802102	0.239707	0.188513	0.0956848
	13	-0.045222	0.389954	-0.232928	-0.203729	0.906431	-0.261857	0.125295	0.0813225	-0.0301163	0.0728883	0.269324	0.848395	0.319107	-0.020787	-0.083712	0.347405	-0.163276	0.11917	0.269318	-0.194713	0.215437	-0.158749	-0.137023	-0.0342425	-0.165453	-0.135663	-0.203681	-0.170953	-0.00219231	-0.238914	-0.00481247	0.032	0.65688	0.0897859	0.149464	-0.0106136	-0.29061	-0.269795	0.269252	-0.0568597	0.0475345	0.0854047	-0.0667973	0.168667	0.104238	0.26513	0.157585	0.0919325
	14	-0.0568515	0.418323	-0.24947	-0.221842	0.812387	-0.27288	0.114445	0.075046	-0.0347566	0.0804481	0.283267	0.77921	0.334361	-0.0364406	-0.0893077	0.374256	-0.183602	0.103524	0.268188	-0.21123	0.224729	-0.168075	-0.166955	-0.0537467	-0.190847	-0.147907	-0.229481	-0.19435	-0.0252692	-0.258684	-0.0132259	0.0300354	0.730595	0.0739678	0.131541	-0.0685424	-0.343395	-0.33509	0.218143	-0.121865	-0.0109112	0.0104218	-0.135141	0.134341	0.0396434	0.237782	0.0490957	0.00438274
	15	-0.081525	0.439529	-0.275658	-0.245949	0.742305	-0.294119	0.110307	0.0745145	-0.0582984	0.0614795	0.273715	0.688287	0.33149	-0.0563267	-0.121796	0.392567	-0.205968	0.0871649	0.259046	-0.233477	0.219917	-0.214284	-0.193197	-0.0852109	-0.211714	-0.17551	-0.256452	-0.242634	-0.0480769	-0.276439	-0.0204277	0.0451866	0.730419	0.0711457	0.140656	-0.0884429	-0.358134	-0.362053	0.249046	-0.132105	-0.0140671	0.0128372	-0.14687	0.181914	0.031718	0.250029	0.0402592	-0.0218837
	16	-0.0878691	0.477594	-0.291354	-0.259295	0.676306	-0.301997	0.122966	0.0790101	-0.0602183	0.085229	0.29329	0.634731	0.357829	-0.0584101	-0.132988	0.398747	-0.204612	0.0815727	0.279418	-0.234989	0.254625	-0.216345	-0.209524	-0.0944492	-0.218071	-0.190476	-0.272585	-0.249567	-0.0519231	-0.288036	-0.0192162	0.0471513	0.829443	0.0829796	0.173925	-0.0945245	-0.364646	-0.383904	0.279029	-0.130899	-0.0230769	0.0156279	-0.158204	0.247499	0.0468467	0.309596	0.0427099	-0.0281426
	17	-0.089453	0.494764	-0.302807	-0.269781	0.626559	-0.321951	0.110307	0.0790101	-0.0751879	0.0830543	0.326775	0.565198	0.359214	-0.0625768	-0.141236	0.402691	-0.224938	0.0737436	0.277148	-0.248499	0.252313	-0.224635	-0.231293	-0.113965	-0.235019	-0.210884	-0.285475	-0.284229	-0.0692308	-0.286476	-0.0264517	0.0333988	0.920724	0.102758	0.186723	-0.106804	-0.376792	-0.409182	0.290798	-0.137183	-0.0262327	0.00761184	-0.18242	0.29819	0.0370576	0.345016	0.0353461	-0.0281426
	18	-0.111696	0.506692	-0.320191	-0.28122	0.551522	-0.330882	0.113924	0.0906871	-0.0781988	0.0668646	0.382651	0.529617	0.368926	-0.0750866	-0.141225	0.407098	-0.239839	0.0558854	0.264706	-0.26201	0.25925	-0.23707	-0.25034	-0.130374	-0.257591	-0.216327	-0.30484	-0.280763	-0.0730769	-0.297755	-0.025257	0.0235756	1.00764	0.08694	0.204616	-0.0954054	-0.382072	-0.410717	0.33241	-0.125493	-0.0215621	0.0144346	-0.182026	0.376531	0.0564343	0.44912	0.00785862	-0.0275122
	19	-0.117523	0.523122	-0.331212	-0.297426	0.528016	-0.343493	0.126582	0.118494	-0.0890948	0.0830543	0.40779	0.489353	0.370324	-0.086564	-0.138584	0.408407	-0.247977	0.0469501	0.262446	-0.260507	0.275458	-0.240167	-0.259864	-0.141679	-0.263948	-0.231293	-0.306446	-0.302426	-0.0711538	-0.298418	-0.0264349	0.0157171	1.14627	0.0790429	0.230212	-0.0642333	-0.369549	-0.404593	0.416578	-0.107002	0.00821302	0.0493086	-0.150395	0.500114	0.116831	0.56605	0.0431929	-0.0181463
	20	-0.129695	0.531337	-0.344575	-0.302193	0.519889	-0.361871	0.133816	0.137366	-0.0885564	0.0711623	0.527921	0.469054	0.368926	-0.094907	-0.146821	0.404014	-0.276423	0.0357656	0.262446	-0.275528	0.291667	-0.24224	-0.262585	-0.163239	-0.283708	-0.247619	-0.327417	-0.297227	-0.101923	-0.314405	-0.0264517	0.0137525	1.26617	0.0513909	0.242979	-0.0643501	-0.367215	-0.411821	0.450953	-0.106441	0.0159763	0.0685547	-0.124613	0.543498	0.120089	0.668484	0.0265096	0
	21	-0.1424	0.526847	-0.363874	-0.313632	0.477396	-0.372377	0.144665	0.155306	-0.100806	0.0787221	0.653583	0.438455	0.377252	-0.110542	-0.151096	0.384203	-0.281848	0.0279365	0.238694	-0.283787	0.280062	-0.256724	-0.292517	-0.174533	-0.301345	-0.258503	-0.343549	-0.318891	-0.103846	-0.322868	-0.0432785	0	1.42127	0.0908768	0.237854	-0.124285	-0.417071	-0.46383	0.387859	-0.1642	-0.0549034	-0.00602404	-0.221495	0.440662	0.0659883	0.673633	-0.0510633	-0.068803
	22	-0.139757	0.572363	-0.35862	-0.311725	0.492529	-0.368174	0.148282	0.196613	-0.0905967	0.100297	0.818395	0.43612	0.385228	-0.106638	-0.147302	0.392239	-0.295052	0.046102	0.283664	-0.299362	0.309604	-0.245086	-0.27619	-0.172229	-0.297822	-0.254422	-0.333069	-0.306759	-0.0990385	-0.304051	-0.0138148	0.0196464	1.76671	0.132402	0.288985	-0.0525159	-0.386987	-0.4248	0.53119	-0.0999355	0.0180197	0.0761858	-0.162489	0.574705	0.164198	0.927861	-0.00490133	0.00313696
	23	-0.166743	0.567145	-0.383169	-0.334604	0.434883	-0.40389	0.137432	0.20019	-0.107897	0.0830198	0.980425	0.367928	0.343973	-0.127237	-0.186964	0.345031	-0.341462	0.00782911	0.231893	-0.31606	0.293979	-0.267086	-0.30068	-0.200215	-0.321105	-0.269388	-0.361288	-0.344021	-0.142308	-0.339808	-0.028858	-0.0137525	2.04172	0.134347	0.286468	-0.124826	-0.447392	-0.473655	0.449804	-0.164401	-0.062856	-0.00640896	-0.219536	0.450772	0.0788166	0.887245	-0.0873873	-0.0756773
	24	-0.178398	0.549235	-0.399912	-0.345091	0.369776	-0.411768	0.132007	0.216348	-0.119884	0.0733543	1.24858	0.327677	0.330104	-0.134529	-0.194877	0.304535	-0.359076	0.00224918	0.239824	-0.336334	0.277771	-0.281571	-0.314286	-0.223807	-0.337342	-0.272109	-0.367743	-0.34662	-0.117308	-0.342652	-0.0264517	-0.0196464	2.28599	0.13437	0.319737	-0.12558	-0.467157	-0.478328	0.465849	-0.171785	-0.0742249	-0.0220561	-0.241005	0.436281	0.0720666	0.90369	-0.123216	-0.106311
	25	-0.15148	0.595384	-0.389051	-0.343733	0.388991	-0.398041	0.177982	0.27186	-0.0845607	0.127119	1.59808	0.365749	0.362135	-0.116698	-0.171486	0.349015	-0.345873	0.0195175	0.244456	-0.331486	0.352104	-0.268681	-0.301464	-0.211034	-0.321918	-0.251124	-0.356343	-0.323605	-0.100423	-0.324801	0.0210167	0.00279764	2.63432	0.158347	0.389129	-0.150246	-0.482138	-0.489066	0.465721	-0.180502	-0.0840237	-0.0360961	-0.242186	0.386746	0.0494325	0.913642	-0.17673	-0.140713
	26	-0.184217	0.539552	-0.408822	-0.36225	0.298346	-0.420169	0.153707	0.25586	-0.130242	0.0927543	1.81836	0.300395	0.309283	-0.145988	-0.218569	0.298818	-0.367214	-0.018989	0.230773	-0.371613	0.344917	-0.304334	-0.322449	-0.231001	-0.362736	-0.297959	-0.387088	-0.345754	-0.138462	-0.352676	-0.0132427	-0.0412574	2.67867	0.134394	0.370868	-0.140067	-0.4938	-0.484958	0.471172	-0.181253	-0.0940118	-0.0384826	-0.24843	0.36819	0.0848949	0.913665	-0.190468	-0.154462
	27	-0.172511	0.53665	-0.406858	-0.364568	0.321169	-0.420245	0.180051	0.284715	-0.119516	0.108012	2.15871	0.286623	0.316773	-0.140366	-0.214976	0.314864	-0.37704	-0.0189644	0.206318	-0.370094	0.357396	-0.286707	-0.314873	-0.246372	-0.359112	-0.279499	-0.383992	-0.328925	-0.09575	-0.360794	0.00777398	-0.0303183	2.72739	0.189437	0.396065	-0.171802	-0.506447	-0.494336	0.472295	-0.190403	-0.110059	-0.0697768	-0.260927	0.336055	0.0923501	0.859549	-0.238586	-0.185741
	28	-0.196388	0.508185	-0.426848	-0.375596	0.27484	-0.441705	0.146474	0.298934	-0.142498	0.0884394	2.30164	0.238515	0.257967	-0.162683	-0.23765	0.274628	-0.392956	-0.0424394	0.175348	-0.404654	0.335667	-0.302273	-0.337415	-0.264882	-0.379685	-0.30068	-0.412908	-0.350953	-0.140385	-0.38124	-0.0156321	-0.0471513	2.6115	0.146252	0.378541	-0.168289	-0.51481	-0.498369	0.484689	-0.19053	-0.114146	-0.0689877	-0.253136	0.321827	0.104456	0.816984	-0.242038	-0.190139
	29	-0.206468	0.482812	-0.441266	-0.397521	0.264017	-0.454304	0.159132	0.274704	-0.151495	0.077652	2.40776	0.203593	0.237171	-0.175193	-0.243593	0.253493	-0.405154	-0.0569792	0.161766	-0.421171	0.342583	-0.316769	-0.342857	-0.282342	-0.401556	-0.318367	-0.414514	-0.373484	-0.144231	-0.377168	-0.0168436	-0.0510806	2.53124	0.150189	0.388761	-0.174243	-0.523632	-0.50271	0.466959	-0.207382	-0.125972	-0.0834031	-0.264058	0.298067	0.109124	0.74612	-0.268536	-0.233276
	30	-0.213871	0.479839	-0.444445	-0.403241	0.251353	-0.464287	0.151899	0.291767	-0.16429	0.0895267	2.39381	0.155689	0.206651	-0.180401	-0.245238	0.248199	-0.409223	-0.0603223	0.136884	-0.430924	0.337958	-0.319877	-0.342857	-0.28747	-0.403679	-0.314286	-0.435485	-0.383016	-0.134615	-0.387826	-0.022834	-0.0530452	2.38494	0.162046	0.401559	-0.155563	-0.50498	-0.477929	0.527552	-0.177846	-0.095069	-0.0625499	-0.247652	0.312278	0.14598	0.786737	-0.231222	-0.21576
Light off	31	-0.221816	0.458192	-0.455043	-0.406101	0.263087	-0.471636	0.155515	0.287272	-0.163213	0.103542	2.36304	0.131725	0.201108	-0.181443	-0.252479	0.253929	-0.405154	-0.0793358	0.135754	-0.43919	0.358812	-0.319877	-0.35102	-0.291581	-0.412847	-0.336054	-0.433869	-0.389948	-0.142308	-0.393155	-0.025257	-0.0510806	2.25842	0.213437	0.470614	-0.187075	-0.529283	-0.494801	0.458535	-0.194053	-0.125641	-0.0854047	-0.266008	0.276918	0.129895	0.669156	-0.269514	-0.225141
	32	-0.224441	0.438025	-0.464586	-0.42898	0.239581	-0.491072	0.155515	0.27739	-0.171665	0.085229	2.21777	0.108443	0.173359	-0.193953	-0.262685	0.245552	-0.424115	-0.103905	0.105211	-0.441445	0.324083	-0.326095	-0.356463	-0.301847	-0.420616	-0.334694	-0.443547	-0.392548	-0.157692	-0.393472	-0.0156153	-0.0707269	2.1275	0.241089	0.488506	-0.195353	-0.539596	-0.516311	0.421046	-0.207593	-0.14142	-0.110261	-0.28398	0.234988	0.127561	0.614368	-0.282769	-0.245779
	33	-0.225509	0.435063	-0.46671	-0.42326	0.221505	-0.493171	0.142857	0.277404	-0.179288	0.099244	2.10605	0.0911497	0.159504	-0.19918	-0.270911	0.236765	-0.426828	-0.118432	0.0938995	-0.451958	0.331021	-0.329192	-0.363265	-0.311073	-0.429084	-0.35102	-0.44194	-0.395147	-0.169231	-0.395046	-0.0264349	-0.0609037	2.00324	0.233192	0.51665	-0.195481	-0.54058	-0.52383	0.413311	-0.20937	-0.150832	-0.112282	-0.297667	0.217343	0.134764	0.547007	-0.29653	-0.265186
	34	-0.236096	0.433559	-0.481129	-0.439466	0.202518	-0.503671	0.137432	0.260341	-0.191544	0.107874	2.05021	0.0635329	0.124839	-0.21794	-0.268942	0.200677	-0.42954	-0.134078	0.0769278	-0.460208	0.335646	-0.350919	-0.386395	-0.322378	-0.427662	-0.348299	-0.45483	-0.40208	-0.161538	-0.399119	-0.0240455	-0.0667976	1.86355	0.237152	0.580579	-0.202326	-0.55249	-0.536112	0.383353	-0.22545	-0.1643	-0.118296	-0.31758	0.180547	0.1103	0.51836	-0.312224	-0.298311
	35	-0.243516	0.409679	-0.484099	-0.452812	0.164562	-0.514177	0.142857	0.255846	-0.19673	0.111119	1.91614	0.0515569	0.106802	-0.227334	-0.280446	0.190116	-0.436322	-0.147463	0.0644866	-0.472223	0.310188	-0.355064	-0.386395	-0.3306	-0.431207	-0.353741	-0.469347	-0.410745	-0.163462	-0.40917	-0.0312474	-0.108055	1.77551	0.260868	0.578031	-0.214713	-0.555685	-0.546644	0.366057	-0.240768	-0.173704	-0.1251	-0.310943	0.162289	0.0886057	0.444573	-0.321555	-0.310199
	36	-0.254629	0.376103	-0.494069	-0.460439	0.151879	-0.519427	0.157324	0.244183	-0.20108	0.108927	1.78206	0.0429222	0.0873788	-0.242978	-0.277167	0.167672	-0.433609	-0.166476	0.0463847	-0.473726	0.310208	-0.361281	-0.390476	-0.34291	-0.42555	-0.368707	-0.474195	-0.421144	-0.167308	-0.414499	-0.0264517	-0.0962672	1.68863	0.264804	0.598472	-0.213375	-0.561572	-0.564569	0.360096	-0.236801	-0.175669	-0.13071	-0.328118	0.175448	0.0839546	0.389181	-0.345108	-0.310184
	37	-0.259389	0.353715	-0.504876	-0.472831	0.111208	-0.534138	0.126582	0.219062	-0.213619	0.108927	1.67594	0.0133054	0.0513163	-0.246103	-0.29363	0.13333	-0.460699	-0.173187	0.0441245	-0.479738	0.307896	-0.363354	-0.391837	-0.352137	-0.444599	-0.376871	-0.483873	-0.439341	-0.151923	-0.420767	-0.0444732	-0.115914	1.61048	0.248986	0.595924	-0.221006	-0.565255	-0.578138	0.340924	-0.25068	-0.183558	-0.140333	-0.324208	0.1673	0.0461918	0.347313	-0.349526	-0.343955
	38	-0.282682	0.31565	-0.513577	-0.474738	0.0750185	-0.538341	0.110307	0.20289	-0.217438	0.100331	1.63119	-0.0176287	0.0388461	-0.254437	-0.307776	0.098128	-0.468837	-0.177648	0.0101912	-0.495487	0.298625	-0.37268	-0.398639	-0.356248	-0.440387	-0.380952	-0.487095	-0.435009	-0.167308	-0.438977	-0.0264349	-0.113949	1.54448	0.233192	0.606144	-0.229847	-0.566852	-0.585997	0.321318	-0.254213	-0.191716	-0.155576	-0.31953	0.162079	0.0471153	0.312496	-0.349043	-0.348968
	39	-0.287984	0.293262	-0.519299	-0.486177	0.02531	-0.542539	0.113924	0.181346	-0.223701	0.0959992	1.51391	-0.0392575	0.0152414	-0.254437	-0.319628	0.0866943	-0.47155	-0.206691	0.00906111	-0.499244	0.298625	-0.384056	-0.409524	-0.372681	-0.45589	-0.382313	-0.495166	-0.454939	-0.157692	-0.434904	-0.0312474	-0.121807	1.50051	0.241089	0.603597	-0.235388	-0.571402	-0.592362	0.294704	-0.257397	-0.204607	-0.166007	-0.336724	0.146852	0.0144402	0.285426	-0.34856	-0.3446
	40	-0.289568	0.282826	-0.526931	-0.491897	-0.00362656	-0.559348	0.0976492	0.167873	-0.22861	0.101401	1.52229	-0.0611976	0	-0.260687	-0.326197	0.0765431	-0.468837	-0.207809	-0.020362	-0.515026	0.275458	-0.392334	-0.42585	-0.375775	-0.462947	-0.383673	-0.501611	-0.468804	-0.161538	-0.44588	-0.025257	-0.121807	1.418	0.213413	0.618912	-0.241459	-0.579369	-0.594295	0.266661	-0.264464	-0.213018	-0.171618	-0.34218	0.115786	0.00278729	0.259029	-0.357879	-0.350844
	41	-0.298563	0.268642	-0.533504	-0.499523	-0.0172024	-0.5709	0.0994575	0.136462	-0.236779	0.100331	1.46085	-0.0961437	-0.0194106	-0.267997	-0.335754	0.058956	-0.489154	-0.201099	-0.0260125	-0.528528	0.263875	-0.395443	-0.420408	-0.399379	-0.468593	-0.393197	-0.501611	-0.475737	-0.186538	-0.442111	-0.0180383	-0.133595	1.35639	0.201579	0.636835	-0.272312	-0.590802	-0.609499	0.231354	-0.280342	-0.223874	-0.191278	-0.346493	0.0891696	-0.0198469	0.199392	-0.393237	-0.395887
	42	-0.306508	0.248487	-0.541345	-0.508103	-0.0515503	-0.570377	0.0614828	0.128404	-0.240328	0.099244	1.44969	-0.116431	-0.0402317	-0.277373	-0.341686	0.0369481	-0.498648	-0.222349	-0.0395838	-0.52852	0.254625	-0.407866	-0.428571	-0.391168	-0.470004	-0.395918	-0.520966	-0.480069	-0.190385	-0.447758	-0.0216393	-0.13556	1.30355	0.205516	0.703342	-0.281483	-0.591285	-0.60725	0.211148	-0.282532	-0.229452	-0.194867	-0.365627	0.0579979	-0.0242629	0.211338	-0.391258	-0.387737
	43	-0.319747	0.238779	-0.54941	-0.515729	-0.0732527	-0.58036	0.0542495	0.0987734	-0.244954	0.0916842	1.39103	-0.146036	-0.055473	-0.291975	-0.348255	0.0219806	-0.506777	-0.235746	-0.0396042	-0.535283	0.263896	-0.40683	-0.42449	-0.404506	-0.470716	-0.412245	-0.522582	-0.494801	-0.201923	-0.446819	-0.0312474	-0.153242	1.25627	0.162046	0.718688	-0.289103	-0.598646	-0.619599	0.182633	-0.286827	-0.238327	-0.208897	-0.362112	0.0395472	-0.0608671	0.183967	-0.398622	-0.404623
	44	-0.322915	0.2194	-0.558097	-0.526215	-0.103082	-0.589808	0.0433996	0.0834913	-0.25094	0.0927716	1.30442	-0.163665	-0.0721124	-0.289901	-0.367348	0.0145036	-0.508133	-0.250273	-0.0610861	-0.542798	0.212938	-0.407866	-0.432653	-0.409645	-0.487653	-0.420408	-0.527421	-0.496534	-0.225	-0.450257	-0.0240287	-0.1611	1.19576	0.146228	0.739158	-0.29528	-0.606873	-0.628686	0.167609	-0.287038	-0.245886	-0.230954	-0.353899	0.0377775	-0.0648297	0.170768	-0.395181	-0.405869
	45	-0.327692	0.207436	-0.569127	-0.528122	-0.131107	-0.580883	0.0271248	0.0592755	-0.263211	0.0830198	1.25414	-0.179976	-0.0846201	-0.31493	-0.372944	-0.0167549	-0.508133	-0.267038	-0.0803079	-0.548059	0.199062	-0.40683	-0.434014	-0.409645	-0.496821	-0.434014	-0.535482	-0.503466	-0.213462	-0.451844	-0.0240455	-0.165029	1.12096	0.13041	0.813338	-0.315212	-0.614233	-0.643773	0.142285	-0.299605	-0.260481	-0.226132	-0.38359	0.0139651	-0.0788166	0.110204	-0.404018	-0.422754
	46	-0.329268	0.186553	-0.573371	-0.532888	-0.154613	-0.594541	0.0144665	0.0386217	-0.268659	0.0852118	1.22622	-0.186287	-0.110946	-0.317013	-0.380196	-0.0154314	-0.50949	-0.27263	-0.0746574	-0.557052	0.203708	-0.407866	-0.444898	-0.412728	-0.500344	-0.431293	-0.530644	-0.494801	-0.232692	-0.457795	-0.0228508	-0.170923	1.09128	0.130434	0.851671	-0.312336	-0.61154	-0.647142	0.132967	-0.290793	-0.259235	-0.23616	-0.376165	-0.019905	-0.089781	0.0976317	-0.420713	-0.429013
	47	-0.347817	0.170135	-0.577182	-0.539561	-0.165474	-0.603471	0.0126582	0.0260542	-0.278471	0.0819669	1.22622	-0.192946	-0.122056	-0.322222	-0.383822	-0.0290755	-0.512203	-0.286039	-0.0905093	-0.566062	0.208354	-0.407866	-0.442177	-0.418894	-0.499656	-0.429932	-0.549999	-0.520797	-0.236538	-0.45999	-0.0444732	-0.180747	1.02964	0.122513	0.856766	-0.332566	-0.626644	-0.658354	0.101273	-0.297067	-0.273633	-0.246995	-0.391399	-0.0271066	-0.100275	0.0289949	-0.450168	-0.436518
	48	-0.344624	0.152965	-0.582277	-0.551954	-0.181746	-0.608721	-0.00904159	0.0170774	-0.284734	0.0808796	1.1452	-0.209916	-0.141479	-0.332648	-0.400933	-0.0466763	-0.531163	-0.296068	-0.109721	-0.57508	0.212958	-0.407866	-0.454422	-0.414783	-0.510224	-0.432653	-0.554837	-0.521664	-0.236538	-0.459051	-0.028858	-0.182711	0.970219	0.13041	0.867017	-0.340303	-0.637564	-0.659001	0.086568	-0.294877	-0.276134	-0.246196	-0.392974	-0.0268788	-0.082561	0.0122475	-0.458027	-0.439024
	49	-0.359294	0.139748	-0.585451	-0.560397	-0.191676	-0.614639	-0.00516456	0.0155263	-0.286724	0.0822949	1.0969	-0.205533	-0.161863	-0.345899	-0.404268	-0.0654096	-0.535232	-0.309969	-0.134288	-0.5784	0.176583	-0.4166	-0.462389	-0.412141	-0.510744	-0.435178	-0.556676	-0.520919	-0.235712	-0.461454	-0.0456679	-0.180464	0.922519	0.0863946	0.850965	-0.358664	-0.642232	-0.664155	0.0656855	-0.303244	-0.28613	-0.275066	-0.403906	-0.0648666	-0.0984284	0.00837373	-0.464412	-0.445283
	50	-0.365266	0.112679	-0.596691	-0.566254	-0.189872	-0.625001	-0.0216998	-0.0125244	-0.303543	0.0668646	1.03627	-0.221222	-0.171986	-0.352459	-0.41837	-0.0840883	-0.543361	-0.317319	-0.150445	-0.589334	0.178229	-0.419265	-0.466667	-0.432243	-0.527173	-0.444898	-0.55807	-0.543328	-0.269231	-0.483847	-0.0504804	-0.188605	0.861302	0.0790429	0.843998	-0.370053	-0.651319	-0.671275	0.0404376	-0.312279	-0.29316	-0.281869	-0.407412	-0.0862435	-0.134562	-0.000301547	-0.475205	-0.453403
	51	-0.372677	0.129097	-0.603481	-0.569113	-0.182657	-0.623425	-0.0216998	-0.00805757	-0.312257	0.0658117	0.980391	-0.22521	-0.170588	-0.351418	-0.417721	-0.093339	-0.544717	-0.330728	-0.151575	-0.598343	0.168979	-0.447198	-0.47483	-0.44557	-0.518004	-0.455782	-0.575808	-0.54766	-0.288462	-0.491371	-0.048091	-0.182711	0.876756	0.0632485	0.844029	-0.38143	-0.652668	-0.683234	0.0359062	-0.314712	-0.303156	-0.293099	-0.405856	-0.0985614	-0.137367	-0.029946	-0.499264	-0.457786
	52	-0.390685	0.0999869	-0.610054	-0.575786	-0.188999	-0.634978	-0.0307414	-0.0224204	-0.322345	0.0625669	0.935677	-0.234862	-0.198337	-0.371229	-0.424301	-0.110067	-0.550133	-0.350823	-0.167417	-0.595337	0.138896	-0.453415	-0.477551	-0.450709	-0.525061	-0.472109	-0.574192	-0.539861	-0.290385	-0.492324	-0.0492689	-0.212181	0.838209	0.0355728	0.797993	-0.39059	-0.664573	-0.692213	0.0171043	-0.320551	-0.317223	-0.305138	-0.427728	-0.10564	-0.146685	-0.0634641	-0.519387	-0.474041
	53	-0.390676	0.0984943	-0.614507	-0.583413	-0.174512	-0.637076	-0.0578662	-0.0313972	-0.326971	0.0550071	0.849132	-0.252491	-0.210832	-0.368094	-0.429897	-0.122824	-0.562331	-0.356415	-0.171947	-0.599846	0.120354	-0.450306	-0.482993	-0.457903	-0.528584	-0.472109	-0.579031	-0.544194	-0.257692	-0.486042	-0.0661125	-0.194499	0.859119	0.0118576	0.777522	-0.402212	-0.673795	-0.687325	0.0124836	-0.320879	-0.32512	-0.317167	-0.41914	-0.103152	-0.15184	-0.0654357	-0.50909	-0.475932
	54	-0.401264	0.0850617	-0.621712	-0.589133	-0.166385	-0.640757	-0.045208	-0.038593	-0.339235	0.0453243	0.790474	-0.27479	-0.233002	-0.381664	-0.441413	-0.141298	-0.5664	-0.357534	-0.19796	-0.608864	0.104146	-0.452379	-0.482993	-0.463041	-0.542698	-0.469388	-0.587092	-0.554593	-0.273077	-0.488555	-0.0829393	-0.212181	0.838244	0.0118576	0.782647	-0.409503	-0.673053	-0.692504	0.00871807	-0.319895	-0.323732	-0.324788	-0.415624	-0.112211	-0.162318	-0.0567141	-0.509078	-0.481546
	55	-0.401264	0.0626619	-0.625318	-0.601525	-0.166385	-0.650734	-0.0650995	-0.0296162	-0.338958	0.0409748	0.762519	-0.282108	-0.237171	-0.37852	-0.453589	-0.163306	-0.574529	-0.358652	-0.20136	-0.605858	0.07175	-0.456524	-0.481633	-0.460986	-0.541998	-0.472109	-0.603225	-0.57279	-0.294231	-0.48948	-0.0624947	-0.225933	0.833844	0.0118576	0.72636	-0.420223	-0.678822	-0.695392	-0.0127644	-0.328601	-0.349901	-0.342427	-0.431253	-0.130784	-0.188428	-0.090209	-0.518409	-0.530957
	56	-0.41291	0.051474	-0.631677	-0.591039	-0.1691	-0.652316	-0.0723327	-0.0448696	-0.346596	0.0366944	0.765335	-0.290754	-0.252425	-0.386882	-0.463147	-0.169459	-0.589439	-0.362007	-0.205881	-0.614125	0.0740833	-0.455487	-0.497959	-0.452764	-0.53353	-0.480272	-0.598386	-0.563258	-0.292308	-0.492945	-0.0781268	-0.222004	0.830535	-0.0395333	0.718688	-0.423768	-0.681168	-0.700711	-0.0152279	-0.328157	-0.347606	-0.34925	-0.419918	-0.133203	-0.198015	-0.0725105	-0.523817	-0.524713
	57	-0.412072	0.0563934	-0.631944	-0.596484	-0.181062	-0.656286	-0.0754286	-0.05692	-0.34933	0.0146363	0.763726	-0.293976	-0.257518	-0.3834	-0.473924	-0.178669	-0.593167	-0.373868	-0.222486	-0.624324	0.100271	-0.45715	-0.517976	-0.474956	-0.531001	-0.488044	-0.602876	-0.574766	-0.295462	-0.492434	-0.0883407	-0.223403	0.819728	-0.04264	0.719793	-0.440686	-0.685941	-0.703076	-0.0379485	-0.330463	-0.358454	-0.353657	-0.430475	-0.151022	-0.220633	-0.0753868	-0.535599	-0.526589
	58	-0.422973	0.0313429	-0.640587	-0.601525	-0.188068	-0.660717	-0.0940325	-0.0592324	-0.352036	0.0183299	0.74576	-0.314371	-0.271848	-0.400424	-0.482888	-0.198084	-0.593508	-0.382115	-0.233023	-0.633631	0.05325	-0.466875	-0.522449	-0.472268	-0.540587	-0.496599	-0.606457	-0.571057	-0.3	-0.495775	-0.0997661	-0.247544	0.803042	-0.0395333	0.71614	-0.458931	-0.684103	-0.707018	-0.0530998	-0.33608	-0.365941	-0.363271	-0.435153	-0.174169	-0.215948	-0.102433	-0.541479	-0.535955
	59	-0.424557	0.0298504	-0.644404	-0.606292	-0.217005	-0.662293	-0.0976492	-0.0682236	-0.367849	0.0204874	0.748575	-0.330335	-0.294042	-0.412934	-0.49408	-0.230653	-0.608409	-0.394405	-0.252265	-0.63814	0.048625	-0.481371	-0.522449	-0.480479	-0.546933	-0.49932	-0.60967	-0.571924	-0.3	-0.500152	-0.0913527	-0.24558	0.776675	-0.0553513	0.70592	-0.458708	-0.691351	-0.708786	-0.0761778	-0.341486	-0.374753	-0.369689	-0.44375	-0.187118	-0.235073	-0.108232	-0.536082	-0.538462
	60	-0.425624	0.0029731	-0.645677	-0.614871	-0.2396	-0.665967	-0.124774	-0.0762812	-0.365936	0.00647244	0.740196	-0.338647	-0.295428	-0.410841	-0.496061	-0.234159	-0.604321	-0.394393	-0.245464	-0.640394	0.0555833	-0.477226	-0.521088	-0.497939	-0.551856	-0.503401	-0.608063	-0.57799	-0.305769	-0.501408	-0.106968	-0.247544	0.761221	-0.0632485	0.682871	-0.455386	-0.69098	-0.713035	-0.0865425	-0.345442	-0.376923	-0.368486	-0.43399	-0.201188	-0.251175	-0.120178	-0.559647	-0.529081
[truncated: 336 more columns]

## Sheet: Fig.1e
	Ca2+ influx (ΔF/F0 AUC 60sec)		Heat emission from device (ΔT10min, C)
	Beige adipocytes		Ing-WAT
ms	Ave	SEM	Ave	SE
1	-2.60228	1.89713	-0.0533333	0.0590198
5	6.51739	1.83805	-0.0433333	0.0925863
10	8.75239	1.36792	0.553333	0.02

## Sheet: Fig.1f
	Time (sec)	1Hz Ca2+ influx (ΔF/F0)
		#1	#2	#3	#4	#5	#6	#7	#8	#9	#10	#11	#12	#13	#14	#15	#16	#17	#18	#19	#20	#21	#22	#23	#24	#25	#26	#27	#28	#29	#30	#31	#32	#33	#34	#35	#36	#37	#38	#39	#40	#41	#42	#43	#44	#45	#46	#47	#48
Basal	-10	0.0847582	-0.215706	-0.399872	-0.0630998	-0.205837	-0.117753	-0.420084	-0.185851	0.240302	-0.329961	-0.170169	-0.0566856	0.0115657	-0.197895	-0.187901	0.47738	-0.213165	-0.237889	-0.219531	-0.0552712	0.0191126	-0.16635	0.45988	0.0927752	0.0821991	0.335456	-0.0140432	-0.0397352	-0.110792	0.0449359	-0.0660984	0.110633	0.0498237	0.387634	-0.0133043	-0.0950029	-0.0492559	-0.340598	-0.296552	-0.102945	-0.26824	0.170814	-0.125854	-0.110977	-0.225932	-0.321393	-0.203257	-0.300489
	-9	0.1003	-0.166786	-0.389857	-0.0701477	-0.19393	-0.116649	-0.416045	-0.189709	0.232585	-0.309569	-0.177866	-0.0679198	0.00788916	-0.192271	-0.178398	0.414478	-0.19533	-0.202874	-0.220347	-0.106894	0.0343261	-0.155975	0.496512	0.069667	0.0768403	0.327634	-0.0236168	-0.0449792	-0.116029	0.0219987	-0.0697969	0.102564	0.0387869	0.348573	-0.0349018	-0.0832846	-0.0535786	-0.331799	-0.281621	-0.0900237	-0.247923	0.143989	-0.0976282	-0.108956	-0.225932	-0.291415	-0.194302	-0.278766
	-8	0.12709	-0.096744	-0.368547	-0.0714551	-0.174041	-0.0969615	-0.403434	-0.193921	0.224966	-0.254818	-0.185262	-0.0661311	0.00557119	-0.192532	-0.180998	0.356375	-0.153719	-0.116068	-0.202282	-0.151138	0.0728472	-0.159745	0.506545	0.0614376	0.0629723	0.313089	-0.056014	-0.0597551	-0.108618	0.0101194	-0.0722691	0.104791	0.0173932	0.286032	-0.0330226	-0.095826	-0.0510887	-0.314492	-0.269902	-0.0840092	-0.238778	0.105693	-0.117064	-0.107587	-0.221909	-0.273505	-0.179783	-0.258786
	-7	0.148244	-0.0199464	-0.33446	-0.0588458	-0.128381	-0.0927167	-0.373631	-0.17426	0.207876	-0.16902	-0.148226	-0.0517965	0.00667978	-0.179727	-0.181034	0.288939	-0.108131	0.00993333	-0.212682	-0.163608	0.114745	-0.14278	0.463715	0.0425692	0.0712912	0.286687	-0.0209722	-0.0508854	-0.0889001	0.0109993	-0.0660786	0.105904	0.00608763	0.249473	-0.0424183	-0.0705699	-0.0294752	-0.283452	-0.23255	-0.0743083	-0.202043	0.115402	-0.0659833	-0.0905876	-0.185036	-0.266011	-0.173813	-0.230761
	-6	0.13799	0.0506095	-0.289521	-0.0528464	-0.0830638	-0.0708615	-0.342075	-0.175152	0.189708	-0.0591946	-0.136988	-0.0461041	0.00630084	-0.15353	-0.155952	0.238655	-0.057151	0.136378	-0.185428	-0.134393	0.140646	-0.132887	0.404465	0.0332337	0.0561288	0.254943	-0.0234582	-0.0393989	-0.0724218	0.022028	-0.0382706	0.100476	0.0189744	0.21203	-0.0347515	-0.081725	-0.0408756	-0.272502	-0.225831	-0.0733512	-0.203791	0.0699389	-0.0662333	-0.0992821	-0.186381	-0.251998	-0.173682	-0.204882
	-5	0.133824	0.0852025	-0.26183	-0.0554612	-0.0538698	-0.0618261	-0.326943	-0.170772	0.160118	-0.00596869	-0.118614	-0.0516585	0.00163669	-0.159353	-0.154924	0.189674	-0.0376144	0.147696	-0.213773	-0.152282	0.126094	-0.146565	0.33265	0.00483232	0.0340085	0.197585	-0.0580239	-0.0443277	-0.0938554	-0.0219987	-0.0685904	0.0869738	0.000679917	0.153335	-0.0587292	-0.0788442	-0.0358958	-0.243068	-0.195588	-0.0661596	-0.181632	0.0487115	-0.0526609	-0.0860192	-0.178334	-0.201189	-0.171508	-0.166186
	-4	0.113819	0.0997634	-0.207714	-0.0429447	-0.0181404	-0.045784	-0.276701	-0.131112	0.125428	0.00367646	-0.112065	-0.0325792	0.00289847	-0.125766	-0.128234	0.148085	-0.0051845	0.161998	-0.174608	-0.148279	0.114153	-0.122994	0.262738	0.00085586	0.0274695	0.160406	-0.0338781	-0.0351216	-0.0614757	-0.0293609	-0.0487925	0.0766782	0.0113688	0.128934	-0.0358539	-0.0639959	-0.0191352	-0.214983	-0.179735	-0.0554111	-0.141741	0.0244756	-0.0449674	-0.0699143	-0.153803	-0.158757	-0.130267	-0.129259
	-3	0.112518	0.0980689	-0.146993	-0.0312181	0.00287099	-0.0294893	-0.22191	-0.0973987	0.0931051	0.00232049	-0.0875795	-0.0326482	0.00138675	-0.0930986	-0.103271	0.106916	0.023913	0.119993	-0.133523	-0.126743	0.101447	-0.0871788	0.197468	-0.0157347	0.0191411	0.119366	-0.009415	-0.0335032	-0.0546861	-0.0375444	-0.0525108	0.0560825	0.00112265	0.0860651	-0.0214472	-0.0489744	-0.0146742	-0.185914	-0.153988	-0.0479868	-0.123157	0.0298214	-0.0438625	-0.0611882	-0.119739	-0.125464	-0.119676	-0.100237
	-2	0.0822585	0.0814034	-0.0958572	-0.0177593	0.00995098	-0.0128117	-0.16762	-0.05511	0.0682428	0.0021187	-0.0538246	-0.0215709	0.00226959	-0.0709477	-0.0665106	0.0670011	0.0286542	0.0915641	-0.121874	-0.0754193	0.0833609	-0.0461757	0.118762	-0.0108233	0.0148769	0.09193	-0.0128795	-0.02002	-0.0378972	0.0027865	-0.0271751	0.0409152	0.00314659	0.0598536	-0.0122018	-0.0479997	-0.0193888	-0.157738	-0.115116	-0.0379108	-0.0975783	0.00979264	-0.00954025	-0.0464622	-0.0729431	-0.0904232	-0.0842617	-0.0670327
	-1	0.056769	0.0398567	-0.0406921	-0.00151312	0.00735566	-0.000301451	-0.0888673	-0.0377565	0.0350453	0.00215906	-0.0420124	-0.0109706	0.00138272	-0.035615	-0.0291715	0.0286767	0.0167477	0.0437927	-0.0919119	-0.0315019	0.0531428	-0.028758	0.0649543	0.00551701	0.0254707	0.043781	-0.0120861	-0.00984709	-0.0158718	0.0247558	-0.0339788	0.016	-0.000316241	0.0211043	0.0261325	-0.000324907	0.00300861	-0.0832023	-0.0503155	-0.0208632	-0.0501199	-0.0055136	-0.0284756	-0.0204311	-0.0441175	-0.0330961	-0.0327041	-0.034262
	0	0	0	0	0	0	0	0	0	0	0	0	0	0	0	0	0	0	0	0	0	0	0	0	0	0	0	0	0	0	0	0	0	0	0	0	0	0	0	0	0	0	0	0	0	0	0	0	0
Light on	1	-0.00191299	-0.0283062	0.0545379	0.0292603	0.00203054	0.00292489	0.0954274	0.0598443	-0.0223869	0.00150529	0.0599494	0.027621	0.000882844	0.0634421	0.0546671	-0.0224061	-0.00479119	-0.0306737	0.125582	0.110325	-0.00741527	0.0843588	-0.0502154	0.0195926	0.0084236	-0.0163187	0.0375278	0.0420472	0.063014	0.0137858	0.00312494	-0.00626108	0.030786	-0.00468407	0.0543446	0.00320575	0.012046	0.0877961	0.0554098	0.00704927	0.0587234	-0.0277119	-0.00770155	0.00167365	0.0344539	0.0164453	0.0274027	0.0153501
	2	-0.054941	-0.0893305	0.0602848	0.0221062	-0.0486791	0.00886838	0.151487	0.0766924	-0.0691173	-0.00272808	0.0913118	0.0279788	0.000378938	0.117016	0.0688392	-0.0647381	-0.0390518	-0.0849911	0.301425	0.138695	-0.0646138	0.127714	-0.100672	-0.0154713	0.0135729	-0.0601396	0.0289326	0.0351532	0.0802763	0.0183615	0.0167125	-0.0413293	0.00580301	-0.0575747	0.0299158	0.0473282	0.0311581	0.186369	0.127842	0.0301243	0.179172	-0.0202565	-0.0124757	0.02541	0.0864651	0.0285051	0.0949601	0.0186549
	3	-0.0815018	-0.129327	0.070947	0.0408675	-0.0618507	0.0142986	0.20652	0.15881	-0.100615	-0.00757487	0.148828	0.050579	-0.000124969	0.211881	0.1271	-0.0883773	-0.0645809	-0.135962	0.464121	0.226067	-0.10498	0.221966	-0.137903	-0.0363543	-0.00347414	-0.0817134	0.0309161	0.0574746	0.127744	0.0229079	0.0303	-0.0658215	0.000964534	-0.0774319	0.0631139	0.0489852	0.0535786	0.272295	0.178423	0.0415325	0.304046	-0.0167086	0.0129515	0.0287678	0.156612	0.0237514	0.156989	0.00704786
	4	-0.118546	-0.173127	0.0511361	0.0491432	-0.0986156	0.0123921	0.236072	0.254136	-0.132157	-0.0347669	0.22104	0.0613425	0.00201966	0.320409	0.154451	-0.106846	-0.0838172	-0.137776	0.611357	0.299553	-0.124354	0.30916	-0.178401	-0.0673496	0.00793817	-0.11151	0.0727547	0.0801534	0.166425	0.044056	0.0593936	-0.085718	0.00504404	-0.0927831	0.116531	0.0722161	0.0590771	0.322289	0.196862	0.0606496	0.418785	-0.0319669	0.00806445	0.0493779	0.216812	0.0128479	0.217908	-0.00660453
	5	-0.141136	-0.210262	0.0251352	0.0571137	-0.119271	0.0134513	0.244894	0.365906	-0.151051	-0.0679922	0.300923	0.0754762	0.00340238	0.413372	0.187913	-0.131886	-0.111563	-0.149968	0.749533	0.317959	-0.149837	0.412354	-0.203267	-0.0997933	0.0127924	-0.139606	0.100339	0.0998581	0.21586	0.060511	0.0908605	-0.120372	0.0162231	-0.109909	0.123873	0.0946888	0.0969326	0.361879	0.220442	0.0853285	0.619497	-0.0187942	0.0301772	0.0694827	0.274734	-0.00720336	0.295925	-0.0130479
	6	-0.200175	-0.241799	-0.0131982	0.0654889	-0.152889	0.0124369	0.216885	0.495805	-0.178636	-0.110984	0.380696	0.089453	0.00139078	0.490216	0.214602	-0.156983	-0.144529	-0.184674	0.95551	0.30892	-0.188289	0.566941	-0.241044	-0.131697	0.0381775	-0.161453	0.0871416	0.12384	0.259023	0.0293902	0.0958051	-0.145973	0.0184052	-0.148502	0.194052	0.117237	0.12718	0.373251	0.206176	0.114418	0.824495	-0.00510608	0.0315159	0.0892929	0.352893	-0.0189891	0.355614	-0.0420252
	7	-0.228785	-0.274995	-0.0460095	0.0769767	-0.186157	0.0114592	0.179262	0.690417	-0.205964	-0.151001	0.481646	0.112072	0.00126178	0.533786	0.228278	-0.178807	-0.161449	-0.204137	1.30129	0.26718	-0.214103	0.730456	-0.260689	-0.161481	0.0537397	-0.18316	0.10613	0.161263	0.302941	0.0421787	0.124859	-0.170608	0.0293946	-0.166926	0.20703	0.123822	0.118811	0.329482	0.156497	0.100992	0.959304	-0.0309241	-0.0119757	0.0678933	0.378249	-0.0787402	0.37381	-0.084403
	8	-0.255125	-0.300349	-0.0788277	0.0932825	-0.198771	0.0163761	0.138601	0.946659	-0.229645	-0.176268	0.589295	0.133969	0.00579291	0.538741	0.241883	-0.182612	-0.181221	-0.226007	1.58559	0.266064	-0.222615	0.935909	-0.269219	-0.160862	0.0866536	-0.197898	0.168915	0.210183	0.388586	0.0861467	0.157018	-0.194548	0.0442895	-0.168604	0.245214	0.117064	0.113555	0.280704	0.0951376	0.0853802	1.05383	-0.0261057	-0.0156531	0.0493253	0.411216	-0.114766	0.404186	-0.119763
	9	-0.266781	-0.332315	-0.116534	0.108301	-0.223487	0.017863	0.0863548	1.24905	-0.244102	-0.201325	0.706514	0.158208	0.00743363	0.538814	0.244459	-0.203694	-0.190217	-0.240685	1.63038	0.268052	-0.24641	1.09662	-0.28628	-0.177782	0.139698	-0.209262	0.194224	0.221018	0.488906	0.0971754	0.202112	-0.208321	0.0751546	-0.188595	0.311786	0.120855	0.125751	0.240328	0.0507242	0.0885621	1.13205	-0.0130888	-0.0343465	0.0492305	0.453198	-0.136753	0.407864	-0.143718
	10	-0.281583	-0.346921	-0.148718	0.117917	-0.234077	0.0204457	0.0474552	1.47242	-0.261355	-0.224078	0.837651	0.17504	0.00699825	0.524095	0.239956	-0.210062	-0.216977	-0.257379	1.53519	0.234263	-0.25238	1.18283	-0.291932	-0.194307	0.181826	-0.224573	0.245583	0.214114	0.590098	0.131992	0.221257	-0.222384	0.0960106	-0.207955	0.479455	0.139472	0.157566	0.217632	0.0248441	0.115375	1.13417	-0.011171	-0.0587818	0.0615777	0.468065	-0.164504	0.430371	-0.176408
	11	-0.316867	-0.379022	-0.193003	0.108493	-0.262921	0.0146856	-0.0105995	1.61708	-0.281311	-0.250887	0.895208	0.187536	-0.010832	0.474724	0.199757	-0.237772	-0.244272	-0.293766	1.35279	0.169625	-0.315602	1.14893	-0.318889	-0.220483	0.224277	-0.238178	0.272744	0.195418	0.662875	0.091661	0.19782	-0.248537	0.0671379	-0.236705	0.575341	0.139808	0.173301	0.146672	-0.0151308	0.111197	1.11177	0.00575333	-0.051806	0.0500305	0.491546	-0.189215	0.412341	-0.203854
	12	-0.335207	-0.399261	-0.215377	0.113776	-0.276294	0.0184619	-0.0391259	1.68604	-0.289083	-0.267037	0.988776	0.207092	-0.0293999	0.466821	0.186435	-0.248212	-0.25492	-0.305944	1.21489	0.174445	-0.335149	1.14846	-0.311377	-0.226592	0.260865	-0.259231	0.345314	0.189512	0.773978	0.139354	0.233045	-0.258695	0.100596	-0.245286	0.739301	0.128739	0.186004	0.106652	-0.0604851	0.118182	1.05434	0.03102	-0.0620721	0.053241	0.516348	-0.210825	0.403112	-0.227582
	13	-0.349992	-0.418365	-0.249893	0.106337	-0.30089	0.0161236	-0.0782517	1.69884	-0.307972	-0.297397	1.06638	0.211385	-0.0576469	0.426502	0.142643	-0.266827	-0.264989	-0.323727	1.06273	0.158816	-0.341677	1.13479	-0.315663	-0.259286	0.307761	-0.267127	0.442981	0.167159	0.894917	0.155868	0.227488	-0.279989	0.105672	-0.26501	0.935809	0.140382	0.199364	0.0655553	-0.0844453	0.127521	0.985238	0.0213712	-0.0775961	0.0555251	0.510849	-0.244794	0.384115	-0.23938
	14	-0.372259	-0.437802	-0.277366	0.102122	-0.31587	0.0148485	-0.112336	1.64513	-0.314049	-0.314876	1.12136	0.217272	-0.0800687	0.38613	0.110906	-0.272509	-0.28529	-0.336886	0.939207	0.157128	-0.350624	1.08673	-0.327167	-0.277325	0.373798	-0.283099	0.564318	0.133687	0.977205	0.188836	0.255928	-0.291955	0.121927	-0.273264	1.1372	0.143577	0.207087	0.018334	-0.120676	0.114353	0.916302	0.0313197	-0.12562	0.0495147	0.492207	-0.271175	0.380175	-0.270322
	15	-0.364174	-0.449163	-0.291007	0.102235	-0.317134	0.0156103	-0.137599	1.58581	-0.32856	-0.324561	1.1484	0.22737	-0.0959438	0.359599	0.105587	-0.287839	-0.295974	-0.340529	0.85237	0.208751	-0.344479	1.033	-0.320065	-0.280577	0.4188	-0.290835	0.691579	0.12383	1.08844	0.252984	0.26825	-0.299472	0.168904	-0.288764	1.3417	0.191067	0.274925	0.0101313	-0.0963066	0.192891	0.917416	0.0937193	-0.0761445	0.0910191	0.533622	-0.247535	0.413129	-0.259879
	16	-0.378568	-0.468686	-0.326157	0.0819341	-0.349622	0.00577239	-0.17191	1.49107	-0.343793	-0.346826	1.1416	0.220667	-0.121538	0.325636	0.0575866	-0.305348	-0.314438	-0.385316	0.748311	0.215585	-0.373531	0.953839	-0.337252	-0.309676	0.438636	-0.311762	0.774913	0.0890127	1.12912	0.294254	0.248492	-0.32229	0.160666	-0.311769	1.53465	0.156302	0.244159	-0.0611022	-0.158503	0.134117	0.793919	0.0889248	-0.115475	0.0545252	0.482956	-0.297162	0.340963	-0.296312
	17	-0.386109	-0.478312	-0.342566	0.0804675	-0.357261	0.0104815	-0.187332	1.43048	-0.345295	-0.35501	1.1249	0.21586	-0.126859	0.312883	0.0610617	-0.299883	-0.312843	-0.380437	0.692816	0.391118	-0.358805	0.914706	-0.323984	-0.288267	0.452409	-0.318417	1.04149	0.087678	1.17273	0.373097	0.268883	-0.323826	0.194567	-0.318227	1.67696	0.145959	0.254775	-0.0995249	-0.185228	0.15088	0.718221	0.13657	-0.115104	0.0533989	0.476124	-0.309616	0.289274	-0.310882
	18	-0.400452	-0.496807	-0.368342	0.0493556	-0.370849	-0.00453807	-0.215099	1.36486	-0.356506	-0.37129	1.07108	0.199561	-0.145754	0.274864	0.0245027	-0.321042	-0.336821	-0.400868	0.644343	0.640138	-0.38032	0.840255	-0.333911	-0.305911	0.44587	-0.334856	1.16614	0.0512427	1.15577	0.413428	0.245387	-0.348594	0.199516	-0.329637	1.64347	0.143176	0.282544	-0.119936	-0.193554	0.175572	0.651048	0.206808	-0.0970234	0.0637776	0.466201	-0.321102	0.276247	-0.329919
	19	-0.399466	-0.505302	-0.381752	0.0340187	-0.379038	-0.0137446	-0.22771	1.31275	-0.361709	-0.378062	1.01796	0.189644	-0.162556	0.268403	0.0187464	-0.325498	-0.341562	-0.404928	0.623965	0.965476	-0.383558	0.797382	-0.323311	-0.31385	0.426348	-0.339277	1.31112	0.0364773	1.15132	0.51427	0.243567	-0.347338	0.204702	-0.336451	1.5904	0.140068	0.280193	-0.155239	-0.197185	0.179401	0.582128	0.2516	-0.11412	0.0529147	0.451995	-0.338909	0.235006	-0.349204
	20	-0.422983	-0.520516	-0.406703	0.0164983	-0.39615	-0.0431239	-0.251454	1.21936	-0.381274	-0.391387	0.941049	0.163599	-0.180604	0.228398	-0.00472796	-0.343322	-0.370073	-0.441341	0.579554	1.06867	-0.406709	0.733261	-0.347442	-0.336024	0.41959	-0.357724	1.31966	0.00853345	1.09644	0.55727	0.210142	-0.366273	0.215249	-0.355581	1.49952	0.118635	0.306383	-0.190756	-0.219045	0.187769	0.496402	0.290807	-0.118644	0.0638829	0.450779	-0.348357	0.209896	-0.349718
	21	-0.440481	-0.530043	-0.422028	-0.0185424	-0.403075	-0.0717577	-0.259016	1.17463	-0.394185	-0.401674	0.862027	0.14644	-0.192012	0.183657	-0.0351879	-0.357545	-0.376852	-0.451839	0.562738	1.0565	-0.43402	0.693223	-0.352064	-0.33821	0.380442	-0.370694	1.30168	-0.0206715	1.0208	0.674625	0.198414	-0.380879	0.206521	-0.367681	1.36097	0.110349	0.308607	-0.208825	-0.23774	0.200781	0.457795	0.301774	-0.117426	0.0607356	0.445682	-0.355269	0.17638	-0.363864
	22	-0.430116	-0.538822	-0.431395	-0.024993	-0.4044	-0.0874983	-0.258257	1.12075	-0.398454	-0.413515	0.794395	0.14039	-0.195766	0.166607	-0.0306727	-0.356003	-0.375279	-0.461208	0.578765	1.06246	-0.422357	0.632435	-0.343334	-0.338868	0.350793	-0.37813	1.29292	-0.0279018	0.975356	0.810284	0.220051	-0.383244	0.214285	-0.367168	1.28879	0.0814001	0.329184	-0.23801	-0.259647	0.198789	0.380023	0.312106	-0.13966	0.0638408	0.406272	-0.376382	0.161873	-0.379748
	23	-0.451253	-0.55328	-0.452712	-0.0518177	-0.425411	-0.115163	-0.270633	1.05125	-0.416774	-0.429149	0.728867	0.101528	-0.213201	0.1261	-0.0661088	-0.373232	-0.396239	-0.486424	0.560674	0.907019	-0.463698	0.596619	-0.357107	-0.366585	0.304382	-0.393975	1.24466	-0.0568021	0.89832	0.857977	0.166907	-0.403839	0.193982	-0.386283	1.16038	0.0649057	0.346209	-0.263546	-0.27243	0.207391	0.323544	0.314527	-0.13783	0.0549041	0.389777	-0.381932	0.130255	-0.385526
	24	-0.46614	-0.570932	-0.472305	-0.0770165	-0.447821	-0.142151	-0.279221	0.966304	-0.42254	-0.442422	0.668494	0.0899677	-0.229124	0.0952625	-0.0855171	-0.384904	-0.406372	-0.506573	0.539862	0.795878	-0.489112	0.541953	-0.374472	-0.393682	0.248073	-0.404899	1.17061	-0.0787978	0.825587	0.923973	0.129804	-0.411076	0.179245	-0.403357	1.02759	0.0451405	0.357345	-0.285563	-0.281735	0.217454	0.297888	0.313916	-0.147846	0.0477569	0.365777	-0.404707	0.0955212	-0.395144
	25	-0.466939	-0.579616	-0.476136	-0.0978617	-0.451257	-0.160869	-0.28301	0.92752	-0.430006	-0.456462	0.626181	0.0716917	-0.235953	0.081213	-0.0824675	-0.394321	-0.413394	-0.493279	0.512332	0.71161	-0.476701	0.487755	-0.379515	-0.385809	0.229731	-0.409234	1.13506	-0.0847144	0.784746	1.05136	0.125472	-0.42708	0.174897	-0.408137	0.960087	0.0482487	0.366912	-0.292665	-0.287599	0.221748	0.273006	0.309085	-0.16837	0.0574198	0.331324	-0.40081	0.0949839	-0.401678
	26	-0.461175	-0.582947	-0.480404	-0.111699	-0.452864	-0.180174	-0.286541	0.90314	-0.437363	-0.459416	0.600123	0.0584492	-0.241419	0.0722648	-0.0784015	-0.388407	-0.413315	-0.484166	0.527806	0.662029	-0.457797	0.477862	-0.363357	-0.369639	0.228246	-0.413602	1.10449	-0.0847249	0.76457	1.14944	0.108799	-0.427775	0.187515	-0.41078	0.943651	0.0472524	0.358647	-0.301703	-0.31019	0.237515	0.199072	0.285161	-0.187926	0.0697985	0.308114	-0.402669	0.0625425	-0.41473
	27	-0.464899	-0.589801	-0.491475	-0.12756	-0.460294	-0.198758	-0.296381	0.859234	-0.452704	-0.467709	0.553121	0.0357298	-0.24762	0.0483473	-0.100528	-0.40841	-0.425186	-0.506869	0.495753	0.586528	-0.472175	0.410936	-0.380849	-0.380463	0.198692	-0.423192	1.01886	-0.098513	0.71123	1.16687	0.0754139	-0.438075	0.159006	-0.422939	0.844984	0.0314294	0.379742	-0.314492	-0.304516	0.24018	0.18581	0.272923	-0.199047	0.0701354	0.316433	-0.413761	0.0396174	-0.415899
	28	-0.466863	-0.598112	-0.499785	-0.133307	-0.465397	-0.215607	-0.30446	0.857668	-0.457279	-0.480732	0.521102	0.0136128	-0.254243	0.0337856	-0.110634	-0.40497	-0.422876	-0.504758	0.46495	0.563575	-0.482619	0.400109	-0.381416	-0.383438	0.162114	-0.426226	0.970115	-0.105743	0.66181	1.17511	0.0600067	-0.440716	0.180905	-0.425114	0.791291	0.0147075	0.377782	-0.335036	-0.319201	0.251717	0.12899	0.233273	-0.218224	0.0643986	0.279029	-0.429136	0.0211699	-0.430922
	29	-0.470357	-0.606467	-0.516406	-0.155413	-0.475065	-0.234871	-0.319106	0.835563	-0.4685	-0.493597	0.486636	0.00215897	-0.266087	0.0103908	-0.123081	-0.413875	-0.427396	-0.51402	0.433988	0.499483	-0.492628	0.376538	-0.396596	-0.402136	0.150806	-0.431188	0.926796	-0.119531	0.60847	1.13754	0.0315658	-0.457139	0.144886	-0.426881	0.706404	0.00270756	0.376076	-0.349206	-0.331974	0.248988	0.0957679	0.226022	-0.21774	0.0700301	0.278758	-0.419697	-0.00298504	-0.436076
	30	-0.484556	-0.611866	-0.522582	-0.168507	-0.478636	-0.254857	-0.339304	0.793611	-0.473594	-0.500938	0.436079	-0.00788276	-0.272863	-0.0097949	-0.140621	-0.423439	-0.436156	-0.511062	0.412782	0.482738	-0.512959	0.33083	-0.400735	-0.41292	0.121167	-0.44898	0.843991	-0.125448	0.569789	1.13296	0.0161191	-0.467853	0.12822	-0.441586	0.690594	-0.019776	0.378566	-0.363451	-0.335871	0.265531	0.0817021	0.191718	-0.229103	0.0701775	0.259183	-0.43926	-0.003391	-0.439083
Light off	31	-0.491017	-0.622425	-0.535998	-0.17671	-0.489904	-0.264401	-0.354451	0.756967	-0.481469	-0.506285	0.417718	-0.0284369	-0.282913	-0.0196525	-0.151945	-0.432267	-0.448749	-0.508966	0.361153	0.448432	-0.520758	0.333198	-0.414245	-0.414144	0.0917268	-0.458496	0.780705	-0.147759	0.531448	1.0853	0.00561698	-0.476617	0.129627	-0.452298	0.684506	-0.0256785	0.382359	-0.375221	-0.347846	0.252804	0.0442398	0.17091	-0.24695	0.0753668	0.221767	-0.442866	-0.0293131	-0.451275
	32	-0.495013	-0.631303	-0.548358	-0.196254	-0.501476	-0.285161	-0.374649	0.704805	-0.493668	-0.51175	0.371427	-0.0473531	-0.294483	-0.0392005	-0.164521	-0.444318	-0.460054	-0.527596	0.350596	0.417502	-0.528939	0.297834	-0.426978	-0.434514	0.0761455	-0.4683	0.727282	-0.166171	0.48012	1.00461	-0.0209648	-0.485946	0.100628	-0.460612	0.656444	-0.0406026	0.389045	-0.391619	-0.344197	0.282954	0.0483868	0.176363	-0.249998	0.0659776	0.218287	-0.446463	-0.0641783	-0.452141
	33	-0.510411	-0.637216	-0.55326	-0.20449	-0.506935	-0.297634	-0.389029	0.677798	-0.498505	-0.51068	0.339804	-0.0650014	-0.295942	-0.0576195	-0.177322	-0.44417	-0.469029	-0.522837	0.309235	0.38178	-0.528486	0.262969	-0.425339	-0.437107	0.0509699	-0.471494	0.701841	-0.163207	0.442844	0.972575	-0.0593145	-0.496242	0.0647977	-0.46998	0.637352	-0.0488986	0.385506	-0.404506	-0.354081	0.283031	0.0107389	0.141652	-0.264901	0.0604198	0.186641	-0.449093	-0.0663514	-0.45935
	34	-0.505871	-0.641069	-0.555393	-0.213164	-0.518843	-0.30502	-0.406213	0.647252	-0.499844	-0.514078	0.324711	-0.0761728	-0.303553	-0.0663795	-0.186412	-0.448984	-0.476352	-0.532085	0.287042	0.349434	-0.532612	0.258249	-0.431201	-0.444652	0.0317241	-0.472374	0.674389	-0.179633	0.402461	0.936791	-0.0519175	-0.500975	0.0711699	-0.47917	0.670224	-0.0522668	0.374232	-0.406402	-0.352855	0.28492	0.0246344	0.130636	-0.273466	0.0559988	0.183951	-0.463893	-0.0854915	-0.461128
	35	-0.52824	-0.647166	-0.564972	-0.221035	-0.519529	-0.321897	-0.417555	0.622351	-0.513941	-0.51514	0.291407	-0.0853234	-0.306722	-0.0897535	-0.195324	-0.46547	-0.475286	-0.533456	0.267072	0.348916	-0.568382	0.212088	-0.44096	-0.453685	-0.000190364	-0.479543	0.65228	-0.18947	0.361502	0.879066	-0.0815451	-0.506813	0.0481002	-0.485376	0.664311	-0.0742413	0.37437	-0.426987	-0.363082	0.293961	0.0170677	0.0937552	-0.29924	0.0469148	0.154594	-0.46272	-0.112214	-0.467048
	36	-0.535739	-0.65778	-0.578817	-0.238164	-0.527523	-0.334208	-0.436492	0.576355	-0.522281	-0.519704	0.262615	-0.106336	-0.315744	-0.0932868	-0.205927	-0.464454	-0.485576	-0.570703	0.202151	0.291603	-0.589479	0.190403	-0.453703	-0.472619	-0.00751937	-0.502471	0.616894	-0.216079	0.337761	0.84425	-0.0926604	-0.523236	0.0268014	-0.494566	0.655843	-0.0663028	0.378036	-0.421772	-0.355991	0.315057	0.0277911	0.0870071	-0.285933	0.042157	0.158346	-0.467491	-0.123342	-0.464816
	37	-0.528801	-0.655472	-0.586269	-0.248749	-0.528014	-0.348759	-0.442301	0.552667	-0.526757	-0.520559	0.259362	-0.112869	-0.314155	-0.102235	-0.202416	-0.47022	-0.49483	-0.567208	0.205569	0.294162	-0.579157	0.186165	-0.454911	-0.470381	-0.0320192	-0.508139	0.591611	-0.219022	0.332998	0.824069	-0.11677	-0.526714	0.0189586	-0.493126	0.685759	-0.0585158	0.391119	-0.412378	-0.352665	0.330539	0.0472882	0.070658	-0.296933	0.045599	0.15109	-0.454557	-0.0963571	-0.466967
	38	-0.54913	-0.668623	-0.594593	-0.261883	-0.542019	-0.359799	-0.458467	0.534404	-0.535408	-0.526153	0.219468	-0.129714	-0.329075	-0.117403	-0.215359	-0.478403	-0.497619	-0.580663	0.168323	0.194293	-0.597974	0.146565	-0.463904	-0.483548	-0.0399574	-0.515922	0.583651	-0.240387	0.287971	0.767225	-0.148929	-0.537851	-0.000474361	-0.505011	0.634371	-0.0826131	0.361137	-0.426143	-0.375855	0.300946	-0.0132611	0.0414	-0.322941	0.0274415	0.11155	-0.474694	-0.148309	-0.480705
	39	-0.554163	-0.672422	-0.599065	-0.269289	-0.549368	-0.36476	-0.460228	0.513866	-0.537518	-0.529018	0.211361	-0.143704	-0.331466	-0.126215	-0.221399	-0.490727	-0.503447	-0.577424	0.156136	0.178147	-0.592021	0.156472	-0.456582	-0.487801	-0.0455921	-0.519143	0.560034	-0.246955	0.270576	0.746165	-0.149522	-0.536596	0.0117167	-0.516836	0.620766	-0.0937033	0.356549	-0.436671	-0.384571	0.298216	-0.0300812	0.0164329	-0.33053	0.0152628	0.0965298	-0.485598	-0.151568	-0.486801
	40	-0.563031	-0.682377	-0.6046	-0.284745	-0.559743	-0.375967	-0.465536	0.492115	-0.546372	-0.53131	0.182295	-0.154047	-0.341447	-0.152621	-0.226505	-0.497446	-0.510112	-0.581362	0.153375	0.12255	-0.598566	0.162112	-0.463578	-0.492752	-0.0777351	-0.532767	0.548768	-0.264694	0.243447	0.693867	-0.211368	-0.545506	-0.00861755	-0.515173	0.612598	-0.102877	0.342936	-0.444907	-0.387641	0.29832	-0.0502747	0.0125494	-0.327957	-0.000821035	0.0840698	-0.481795	-0.174625	-0.491486
	41	-0.565437	-0.687911	-0.613756	-0.295576	-0.571361	-0.39251	-0.478656	0.484736	-0.549554	-0.540249	0.166655	-0.165846	-0.351771	-0.162666	-0.239058	-0.500788	-0.516111	-0.585529	0.135048	0.102728	-0.599627	0.144227	-0.46591	-0.496096	-0.0925834	-0.543551	0.529964	-0.284052	0.20558	0.653595	-0.198968	-0.554684	-0.0383125	-0.526018	0.592278	-0.123562	0.3238	-0.443127	-0.385436	0.300273	-0.0595126	-0.00691598	-0.347392	-0.0172838	0.0674328	-0.483165	-0.176535	-0.493249
	42	-0.562674	-0.690831	-0.616312	-0.302478	-0.573473	-0.397692	-0.472855	0.468225	-0.54987	-0.545007	0.140707	-0.177946	-0.35223	-0.165949	-0.240287	-0.505328	-0.521732	-0.597599	0.149549	0.087372	-0.592038	0.130067	-0.459292	-0.49998	-0.10272	-0.550273	0.503147	-0.288992	0.188584	0.637022	-0.222484	-0.560536	-0.0271176	-0.522411	0.569378	-0.125436	0.31844	-0.455254	-0.389009	0.311241	-0.0609207	-0.0119741	-0.345433	-0.0263258	0.048672	-0.489289	-0.176117	-0.502196
	43	-0.561951	-0.696081	-0.625052	-0.310455	-0.585232	-0.410585	-0.480175	0.448597	-0.554806	-0.550201	0.122483	-0.186362	-0.362305	-0.172733	-0.244507	-0.509406	-0.52987	-0.61998	0.11559	0.0670061	-0.597504	0.0942665	-0.473096	-0.511357	-0.127306	-0.556375	0.496562	-0.296211	0.176277	0.592174	-0.22369	-0.572221	-0.0497288	-0.529084	0.529314	-0.141779	0.298659	-0.461172	-0.394617	0.306844	-0.0787621	-0.033633	-0.373037	-0.0446833	0.0387488	-0.498634	-0.196607	-0.505804
	44	-0.579933	-0.699597	-0.627179	-0.312791	-0.586557	-0.41784	-0.481936	0.429828	-0.559495	-0.555371	0.0901634	-0.1941	-0.367872	-0.185079	-0.255322	-0.511375	-0.53228	-0.62713	0.120678	0.0411675	-0.59256	0.0881439	-0.469787	-0.512015	-0.13315	-0.565298	0.444171	-0.316578	0.168422	0.582994	-0.225549	-0.568462	-0.0563383	-0.535995	0.50223	-0.164089	0.285945	-0.459442	-0.399502	0.300648	-0.0948549	-0.0497783	-0.372191	-0.0547778	0.0154098	-0.503799	-0.220224	-0.509471
	45	-0.570895	-0.700822	-0.633151	-0.328181	-0.600152	-0.423531	-0.484456	0.406982	-0.559184	-0.559003	0.0613986	-0.207983	-0.368428	-0.186521	-0.265121	-0.520868	-0.537393	-0.630773	0.0864295	-0.00253213	-0.591481	0.0777687	-0.480996	-0.515768	-0.142078	-0.557469	0.43391	-0.327087	0.143468	0.560056	-0.249026	-0.567073	-0.0596746	-0.541103	0.471212	-0.179923	0.268135	-0.469126	-0.416904	0.290352	-0.120712	-0.0705741	-0.385997	-0.0771142	-0.00724475	-0.514891	-0.228224	-0.514106
	46	-0.590467	-0.704432	-0.640384	-0.339032	-0.596017	-0.435284	-0.493804	0.391397	-0.570143	-0.564306	0.0550003	-0.219192	-0.376765	-0.214934	-0.27499	-0.520062	-0.538759	-0.626983	0.0758855	0.0164997	-0.591481	0.0235855	-0.491155	-0.519889	-0.154461	-0.566899	0.417566	-0.330692	0.105719	0.552753	-0.227389	-0.58029	-0.0721187	-0.544205	0.470761	-0.193569	0.268516	-0.462132	-0.418444	0.298061	-0.105702	-0.053422	-0.397489	-0.0768721	-0.00243065	-0.507113	-0.220368	-0.516776
	47	-0.597737	-0.705654	-0.645926	-0.348807	-0.609054	-0.438596	-0.495581	0.347491	-0.572717	-0.567393	0.0251008	-0.229504	-0.379941	-0.21899	-0.281999	-0.528386	-0.550422	-0.631754	0.0471063	0.0204748	-0.598131	0.0320606	-0.490766	-0.52085	-0.151492	-0.571853	0.395404	-0.350071	0.103574	0.515179	-0.252131	-0.580014	-0.08227	-0.55488	0.43849	-0.191425	0.243893	-0.473083	-0.413635	0.300351	-0.111675	-0.0730193	-0.398585	-0.0811351	0.00333919	-0.503996	-0.230946	-0.520297
	48	-0.599072	-0.710124	-0.649342	-0.355543	-0.619624	-0.447721	-0.50593	0.3266	-0.575963	-0.572986	0.00243352	-0.242464	-0.389846	-0.228471	-0.291845	-0.531238	-0.55472	-0.641701	0.0560069	-0.0201209	-0.60142	0.0108427	-0.505295	-0.524945	-0.18312	-0.5729	0.368772	-0.363554	0.0858233	0.501393	-0.251518	-0.578486	-0.0847525	-0.558644	0.40449	-0.200598	0.228839	-0.472511	-0.413321	0.297207	-0.123157	-0.0843222	-0.393327	-0.09924	-0.0120707	-0.504475	-0.242063	-0.521209
	49	-0.597473	-0.707398	-0.649764	-0.366932	-0.61836	-0.462402	-0.5082	0.323449	-0.581625	-0.574875	-0.00524985	-0.251558	-0.394934	-0.240095	-0.297921	-0.532842	-0.557351	-0.642521	0.0256238	0.0303855	-0.604327	0.000482567	-0.502973	-0.52904	-0.200358	-0.58127	0.34333	-0.364857	0.0540944	0.506937	-0.261427	-0.590452	-0.0918521	-0.556135	0.380387	-0.219399	0.206441	-0.489637	-0.435352	0.280147	-0.156132	-0.116397	-0.409327	-0.115945	-0.0541705	-0.511482	-0.256307	-0.527849
	50	-0.600134	-0.707308	-0.65211	-0.371544	-0.627188	-0.463852	-0.520827	0.29292	-0.583167	-0.578305	-0.0175132	-0.251809	-0.400831	-0.259047	-0.30928	-0.54146	-0.564366	-0.657952	-0.000407562	0.0127968	-0.622691	-0.00423754	-0.512029	-0.531147	-0.203347	-0.587805	0.317862	-0.374715	0.0285042	0.46382	-0.275034	-0.589619	-0.114021	-0.569593	0.343731	-0.227771	0.209058	-0.485167	-0.430486	0.270951	-0.148766	-0.100827	-0.41019	-0.109913	-0.0529669	-0.51382	-0.253597	-0.52198
	51	-0.608237	-0.716735	-0.651244	-0.384711	-0.631175	-0.475083	-0.529399	0.297688	-0.589797	-0.585121	-0.0449655	-0.26052	-0.405233	-0.260009	-0.32084	-0.543267	-0.565611	-0.656944	0.0170124	0.0352592	-0.620516	-0.0395554	-0.51477	-0.541233	-0.220879	-0.586745	0.333942	-0.384215	0.00803207	0.480363	-0.286743	-0.593368	-0.134545	-0.567678	0.323888	-0.241146	0.179445	-0.486773	-0.443012	0.272477	-0.160464	-0.111231	-0.416795	-0.126629	-0.0523062	-0.524047	-0.263376	-0.529879
	52	-0.611417	-0.716406	-0.650617	-0.385501	-0.627887	-0.481581	-0.524099	0.270091	-0.590276	-0.581469	-0.0599357	-0.264826	-0.407229	-0.274592	-0.319882	-0.544521	-0.569866	-0.650371	0.026715	0.0870998	-0.626382	-0.0409881	-0.518647	-0.54197	-0.226533	-0.589232	0.294404	-0.388482	0.00415656	0.454668	-0.29232	-0.595461	-0.135319	-0.566156	0.306474	-0.241385	0.171986	-0.483843	-0.449675	0.25442	-0.182066	-0.132171	-0.424359	-0.137187	-0.0776392	-0.530659	-0.269609	-0.536615
	53	-0.614222	-0.721909	-0.658075	-0.390432	-0.635532	-0.482815	-0.533963	0.243236	-0.593829	-0.584532	-0.0732107	-0.273618	-0.411139	-0.278982	-0.334634	-0.544304	-0.569858	-0.669001	0.0150535	0.081137	-0.641978	-0.0518458	-0.533501	-0.551464	-0.236575	-0.594414	0.292553	-0.39278	-0.0151174	0.441792	-0.304088	-0.592545	-0.128742	-0.577068	0.295951	-0.255236	0.159157	-0.493577	-0.446329	0.249738	-0.195435	-0.147357	-0.42998	-0.143039	-0.0996212	-0.526274	-0.293346	-0.537174
	54	-0.624042	-0.721855	-0.660202	-0.396836	-0.646101	-0.493293	-0.543537	0.217458	-0.600356	-0.588879	-0.0753162	-0.282587	-0.423253	-0.28792	-0.344763	-0.550063	-0.581286	-0.681193	0.0130157	0.131317	-0.657592	-0.0956539	-0.539857	-0.558047	-0.249158	-0.59248	0.279197	-0.409185	-0.0254275	0.407943	-0.317043	-0.601584	-0.144142	-0.580817	0.283298	-0.236305	0.157704	-0.481169	-0.433442	0.276396	-0.163513	-0.125123	-0.415206	-0.133724	-0.0863589	-0.513435	-0.285895	-0.528368
	55	-0.623396	-0.727394	-0.664462	-0.400021	-0.644279	-0.496434	-0.548594	0.189726	-0.607258	-0.596353	-0.0852963	-0.294537	-0.422499	-0.295373	-0.347021	-0.550505	-0.583924	-0.68091	0.00890063	0.127369	-0.660516	-0.102259	-0.5318	-0.55964	-0.260065	-0.594201	0.252407	-0.418055	-0.0466836	0.388643	-0.32446	-0.601865	-0.138292	-0.582398	0.291742	-0.262309	0.130984	-0.499843	-0.454798	0.241564	-0.209068	-0.158312	-0.447343	-0.158123	-0.119609	-0.520441	-0.307602	-0.543819
	56	-0.629892	-0.727957	-0.671286	-0.409624	-0.650727	-0.505941	-0.554653	0.174967	-0.60623	-0.595227	-0.11093	-0.301164	-0.428848	-0.307656	-0.360874	-0.549047	-0.590983	-0.683706	0.0127265	0.098998	-0.649933	-0.111684	-0.543702	-0.565579	-0.257286	-0.59336	0.245134	-0.42889	-0.0436069	0.381339	-0.313324	-0.604648	-0.157867	-0.582955	0.289863	-0.274038	0.133866	-0.490523	-0.439867	0.234307	-0.190685	-0.150917	-0.439279	-0.157723	-0.131408	-0.520441	-0.303125	-0.544443
	57	-0.635461	-0.729787	-0.671914	-0.415551	-0.646155	-0.507929	-0.556673	0.176585	-0.605346	-0.596938	-0.0959601	-0.305846	-0.433706	-0.317117	-0.372457	-0.551304	-0.590904	-0.676837	-0.00464095	0.121978	-0.651778	-0.102711	-0.543481	-0.563564	-0.258761	-0.593294	0.218555	-0.421008	-0.0477339	0.384126	-0.326299	-0.612018	-0.153867	-0.577796	0.302265	-0.293066	0.109774	-0.504213	-0.455653	0.233117	-0.221091	-0.170826	-0.45344	-0.178912	-0.150169	-0.528706	-0.317632	-0.549315
	58	-0.627562	-0.73336	-0.679379	-0.414973	-0.652617	-0.518806	-0.56148	0.137935	-0.608034	-0.604432	-0.112503	-0.318329	-0.441273	-0.326807	-0.39105	-0.560951	-0.596975	-0.687497	-0.028227	0.086773	-0.652579	-0.134787	-0.551087	-0.578403	-0.280587	-0.598956	0.194039	-0.438758	-0.0718153	0.343707	-0.353553	-0.609244	-0.169521	-0.592471	0.257742	-0.299218	0.0974629	-0.501672	-0.453923	0.221735	-0.230855	-0.181206	-0.453319	-0.189143	-0.156871	-0.535713	-0.322922	-0.547768
	59	-0.650586	-0.730161	-0.674893	-0.417442	-0.655682	-0.522525	-0.573073	0.154092	-0.606171	-0.605941	-0.122168	-0.318963	-0.443381	-0.312935	-0.383639	-0.558303	-0.591698	-0.679069	-0.0243617	0.0902581	-0.654024	-0.142297	-0.552968	-0.576244	-0.26511	-0.606625	0.200042	-0.43611	-0.0915035	0.37034	-0.360891	-0.608678	-0.179735	-0.588559	0.265935	-0.287099	0.0911459	-0.509295	-0.449627	0.213043	-0.234507	-0.180331	-0.44698	-0.19207	-0.170712	-0.5297	-0.32648	-0.555249
	60	-0.648699	-0.7388	-0.677027	-0.422824	-0.652892	-0.523381	-0.579407	0.137261	-0.609882	-0.609828	-0.130152	-0.32925	-0.445602	-0.322354	-0.386523	-0.561231	-0.606793	-0.679082	-0.0484736	0.0312024	-0.652353	-0.151737	-0.56652	-0.573202	-0.273039	-0.612553	0.203983	-0.446303	-0.0866073	0.325404	-0.359684	-0.619259	-0.178312	-0.597103	0.213294	-0.313254	0.0681145	-0.520147	-0.465224	0.182337	-0.250909	-0.209996	-0.476536	-0.205017	-0.182488	-0.545743	-0.342874	-0.56468
[truncated: 366 more columns]

## Sheet: Fig.1g
	Ca2+ influx (ΔF/F0 AUC 60sec)		Heat emission from device (ΔT10min, C)
	Beige adipocytes		Ing-WAT
Hz	Ave	SEM	Ave	SE
1	-6.10131	1.52672	-0.15	0.0930452
10	4.67178	1.29919	-0.0583333	0.0774298
20	9.25271	2.71691	0.3625	0.0701767

## Sheet: Fig.1h
	Time (sec)	Control
		Ctrl-1	Ctrl-2	Ctrl-3	Ctrl-4	Ctrl-5	Ctrl-6	Ctrl-7	Ctrl-8	Ctrl-9	Ctrl-10	Ctrl-11	Ctrl-12	Ctrl-13	Ctrl-14	Ctrl-15	Ctrl-16	Ctrl-17	Ctrl-18	Ctrl-19	Ctrl-20	Ctrl-21	Ctrl-22	Ctrl-23	Ctrl-24	Ctrl-25	Ctrl-26	Ctrl-27	Ctrl-28	Ctrl-29	Ctrl-30	Ctrl-31	Ctrl-32	Ctrl-33	Ctrl-34	Ctrl-35	Ctrl-36	Ctrl-37	Ctrl-38	Ctrl-39	Ctrl-40	Ctrl-41	Ctrl-42	Ctrl-43	Ctrl-44	Ctrl-45	Ctrl-46	Ctrl-47	Ctrl-48
Basal	-3	0.0808358	-0.0358262	-0.0681965	0.0210525	-0.00139554	0.0474831	0.0292747	0.025026	0.00658578	0.0186833	0.0280759	-0.0176264	-0.0597528	-0.0496191	0.0124924	0.0174133	-0.101353	-0.0796927	-0.0268535	-0.111801	0.130449	-0.152286	-0.0240835	-0.100537	0.00226655	0.00603531	0.0760307	0.0663605	0.00169719	-0.0557837	0.0738923	-0.129484	0.107687	0.0489344	0.0801409	0.0420612	0.116931	0.0185158	0.00992932	0.188135	0.0519702	-0.198169	0.0744324	0.11582	-0.15854	0.0222191	-0.0731969	0.0704812
	-2	0.0242307	-0.0395211	-0.0536137	-0.0109323	-0.0353126	0.009315	0.000741986	7.23818e-05	-0.0193002	0.000179811	-0.00274992	-0.0281404	-0.0523216	-0.0550272	-0.0226713	-0.0124159	-0.0773787	-0.0779246	-0.0316098	-0.0866309	0.0758966	-0.0837018	-0.0222422	-0.0652665	-0.0132691	-0.00881782	0.0471633	0.0364933	0.00102318	-0.0320571	0.0541226	-0.0904249	0.0723871	0.0212615	0.0563304	0.0367832	0.0781921	0.011397	0.0109492	0.128649	0.0113768	-0.149475	0.0486426	0.0641805	-0.111872	0.034364	-0.0534311	0.041648
	-1	-0.00448973	-0.0507291	-0.0555182	-0.026368	-0.0403202	-0.0131159	-0.0175997	-0.0364171	-0.0340833	-0.0381543	-0.0311071	-0.0221479	-0.0473675	-0.0510351	-0.0283808	-0.0248319	-0.0622812	-0.0574394	-0.0367369	-0.0671127	0.0398946	-0.0408728	-0.00531915	-0.0324442	-0.00679966	-0.00815159	0.0400288	0.0132522	-0.00845345	-0.0212546	0.0209282	-0.0420807	0.039661	0.0194496	0.0404797	0.0307447	0.0374747	0.0167018	0.0135271	0.0875688	0.0126757	-0.0809919	0.0514005	0.0404662	-0.0388691	0.0228736	-0.0142166	0.0299758
	0	0	0	0	0	0	0	0	0	0	0	0	0	0	0	0	0	0	0	0	0	0	0	0	0	0	0	0	0	0	0	0	0	0	0	0	0	0	0	0	0	0	0	0	0	0	0	0	0
Light on	1	0.0184769	0.0506551	0.0794078	0.0250036	0.0423861	0.0249211	0.0655646	0.0332504	0.00749229	0.0394386	0.0388646	0.040117	0.0596661	0.0530311	0.0482853	0.0427729	0.0671887	0.0779355	0.0202964	0.0922825	0.0512278	0.16341	0.0982079	0.117048	0.0871797	0.101914	0.07033	0.0667492	0.0857769	0.0910524	0.0616851	0.145573	0.0566625	0.0827779	0.0603103	0.0786724	0.0504451	0.074702	0.100299	0.0226056	0.0746768	0.19192	-0.0105054	-0.00312782	0.0898531	0.0183353	0.0657979	0.00599824
	2	-0.101192	-0.0625663	-0.0437416	-0.103798	-0.0696402	-0.104918	-0.0619277	-0.0861796	-0.108332	-0.0666844	-0.0907262	-0.0618471	-0.0478815	-0.0382401	-0.0599911	-0.0653595	0.00675169	-0.0108047	-0.0856347	0.0120601	-0.0805528	0.0935062	0.0145908	0.0675081	-0.0144249	-0.0225344	-0.0325787	-0.049393	-0.0294287	0.00630632	-0.0646082	0.0639591	-0.071023	-0.0304605	-0.0506879	-0.0316953	-0.0535673	-0.0540642	-0.00433434	-0.138747	-0.0491064	0.220827	-0.0393373	-0.049406	0.127943	-0.00880826	0.0814037	-0.0241474
	3	-0.12755	-0.061345	-0.0330821	-0.142036	-0.0628951	-0.119831	-0.061107	-0.11392	-0.122085	-0.0760602	-0.100312	-0.0697117	-0.0524207	-0.0316976	-0.0575112	-0.0651837	0.0200519	0.0174839	-0.0923401	0.0353427	-0.119889	0.132353	0.0197218	0.0765284	-0.0252323	-0.0151667	-0.0574467	-0.0854524	-0.0482033	0.0293711	-0.09319	0.102842	-0.0996499	-0.0443856	-0.0757906	-0.0571529	-0.0931407	-0.0640237	-0.0112466	-0.169087	-0.0513912	0.325472	-0.0628954	-0.0762556	0.176802	-0.0202987	0.108176	-0.0444503
	4	-0.181261	-0.0833724	-0.0727927	-0.168931	-0.0796005	-0.147252	-0.109297	-0.122072	-0.148436	-0.112074	-0.124991	-0.0970915	-0.0652209	-0.0372506	-0.0990136	-0.0865804	0.0463553	0.0163489	-0.112128	0.0313058	-0.0361603	0.295787	0.130655	0.220376	0.0741058	0.0885114	0.0204294	-0.0131076	0.0114986	0.172139	-0.0412879	0.270911	-0.033855	0.068536	-0.00155061	0.0213203	-0.0208575	-0.00379898	0.10037	-0.147896	0.0545366	0.594034	-0.0932115	-0.10418	0.195005	-0.0462836	0.123585	-0.0711529
	5	-0.201996	-0.109372	-0.0963459	-0.186711	-0.0900397	-0.183913	-0.138054	-0.151477	-0.173291	-0.127298	-0.14609	-0.111718	-0.0745099	-0.0479131	-0.11443	-0.114154	0.0775975	0.0302313	-0.144617	0.041075	-0.154345	0.204051	0.0289935	0.108594	-0.0315816	-0.0181059	-0.0904576	-0.140378	-0.0949044	0.0654184	-0.163151	0.192164	-0.156306	-0.0740225	-0.114875	-0.092216	-0.139664	-0.113741	-0.012833	-0.266792	-0.0705925	0.541485	-0.0897273	-0.125496	0.222545	-0.0485366	0.17457	-0.0751054
	6	-0.212999	-0.118582	-0.0921938	-0.206332	-0.0989602	-0.201653	-0.132619	-0.159692	-0.196148	-0.139953	-0.166423	-0.110949	-0.074194	-0.0446461	-0.111654	-0.130026	0.103135	0.0388095	-0.166672	0.0448495	-0.0959928	0.350654	0.131538	0.225417	0.0505696	0.0870417	-0.0155793	-0.0710793	-0.0392545	0.17284	-0.114483	0.313091	-0.103265	0.011467	-0.0564596	-0.0284724	-0.0866297	-0.0662027	0.0685704	-0.228664	0.0216269	0.728546	-0.107496	-0.158872	0.22371	-0.0738134	0.174993	-0.100789
	7	-0.242362	-0.134089	-0.113392	-0.246101	-0.0865782	-0.220882	-0.169808	-0.175526	-0.219717	-0.158037	-0.183499	-0.137066	-0.091744	-0.0588486	-0.134797	-0.136917	0.112247	0.0596331	-0.198451	0.030337	-0.211086	0.199305	0.0222259	0.107082	-0.061377	-0.0463818	-0.129341	-0.196569	-0.153096	0.0551414	-0.233477	0.193344	-0.226247	-0.112884	-0.169086	-0.135617	-0.189102	-0.184439	-0.0457655	-0.334394	-0.117868	0.591141	-0.122549	-0.186541	0.217949	-0.0690284	0.178421	-0.114777
	8	-0.264818	-0.151756	-0.148385	-0.26599	-0.109399	-0.241694	-0.189043	-0.191359	-0.240691	-0.158979	-0.204591	-0.149603	-0.107746	-0.0609897	-0.153295	-0.148991	0.142207	0.040774	-0.223345	0.00921412	-0.22566	0.218324	0.0227905	0.100537	-0.0488585	-0.0388376	-0.136901	-0.20503	-0.185911	0.0868482	-0.255086	0.216887	-0.244458	-0.0967918	-0.182111	-0.144453	-0.194822	-0.20073	-0.0474228	-0.361054	-0.109762	0.595966	-0.068906	-0.123158	0.285797	-0.0063192	0.286166	-0.0502324
	9	-0.273984	-0.155537	-0.149509	-0.276588	-0.103106	-0.26448	-0.185901	-0.198299	-0.259239	-0.168637	-0.212081	-0.152879	-0.104235	-0.0561531	-0.143422	-0.156058	0.130204	0.0673928	-0.248769	-0.00925449	-0.254146	0.181178	0.00483633	0.059271	-0.0670059	-0.0703662	-0.154627	-0.223941	-0.212473	0.0759095	-0.284	0.191425	-0.261903	-0.124781	-0.202795	-0.16954	-0.225545	-0.222668	-0.0481027	-0.393245	-0.134378	0.527009	-0.176939	-0.229774	0.156402	-0.116868	0.136594	-0.155036
	10	-0.206956	-0.0674024	-0.0730148	-0.206332	-0.00251744	-0.197216	-0.0928382	-0.113323	-0.183232	-0.0771562	-0.136272	-0.0858755	0.00165963	0.0399546	-0.0623045	-0.0334609	0.315423	0.201524	-0.180634	0.100356	-0.272622	0.166848	0.00811784	0.0647084	-0.0676814	-0.0661337	-0.164211	-0.250427	-0.244127	0.102342	-0.312974	0.160725	-0.288883	-0.126859	-0.206835	-0.185591	-0.224307	-0.234214	-0.044944	-0.408147	-0.137836	0.464324	-0.100496	-0.169526	0.232935	-0.0331409	0.234207	-0.0802081
	11	-0.303374	-0.180772	-0.19504	-0.316382	-0.117034	-0.298642	-0.21892	-0.222646	-0.280725	-0.187278	-0.233307	-0.184772	-0.121159	-0.0815982	-0.158699	-0.148122	0.176091	0.081548	-0.285844	-0.0442843	-0.291946	0.127769	-0.0100982	0.027565	-0.0669759	-0.0715223	-0.189511	-0.254161	-0.26442	0.139128	-0.325471	0.127918	-0.312484	-0.137959	-0.237554	-0.207663	-0.272498	-0.271907	-0.0692219	-0.42666	-0.138712	0.414669	-0.212023	-0.274248	0.0928436	-0.128036	0.0875947	-0.186517
	12	-0.243226	-0.104579	-0.128533	-0.253426	-0.0227391	-0.237275	-0.14191	-0.142728	-0.214224	-0.0914298	-0.176804	-0.117217	-0.0370444	0.00796704	-0.0838932	-0.0679359	0.25683	0.196558	-0.230231	0.0369574	-0.307078	0.0876027	-0.0319885	0.000567143	-0.111556	-0.0994455	-0.201523	-0.279987	-0.298932	0.146408	-0.350759	0.0592724	-0.333483	-0.153633	-0.250235	-0.222935	-0.286483	-0.309463	-0.0913186	-0.452303	-0.145661	0.345711	-0.23056	-0.286865	0.0469213	-0.150062	0.0548354	-0.206395
	13	-0.33474	-0.223445	-0.245289	-0.3612	-0.134793	-0.339731	-0.246986	-0.247908	-0.318821	-0.2018	-0.273923	-0.214375	-0.156253	-0.115718	-0.187996	-0.180041	0.112262	0.0645989	-0.328227	-0.105574	-0.31274	0.107246	-0.0236007	-0.000738187	-0.0878252	-0.0604119	-0.189223	-0.284118	-0.310772	0.18845	-0.361261	0.0376807	-0.344968	-0.144928	-0.241586	-0.2118	-0.276738	-0.287799	-0.0788396	-0.459631	-0.144988	0.286405	-0.236076	-0.309617	0.00277732	-0.180274	0.0147526	-0.221039
	14	-0.364186	-0.237638	-0.274563	-0.37543	-0.128253	-0.35955	-0.269627	-0.256503	-0.331024	-0.219438	-0.291991	-0.234852	-0.16678	-0.13236	-0.205273	-0.193306	0.0843805	0.0542307	-0.346236	-0.142309	-0.346573	0.0444033	-0.0597463	-0.0605763	-0.138155	-0.0933906	-0.236949	-0.324869	-0.344943	0.197715	-0.39608	-0.012858	-0.369798	-0.185829	-0.273778	-0.24651	-0.314583	-0.334653	-0.100823	-0.473133	-0.183985	0.214092	-0.235076	-0.308895	-0.0136601	-0.167185	0.0205812	-0.211451
	15	-0.37101	-0.246953	-0.282974	-0.385793	-0.152387	-0.361834	-0.276603	-0.276182	-0.342716	-0.217966	-0.306746	-0.241538	-0.179995	-0.137751	-0.209585	-0.202452	0.0627813	0.0586399	-0.370949	-0.166137	-0.360467	0.0160667	-0.0735761	-0.0744578	-0.135603	-0.104011	-0.223516	-0.334108	-0.36863	0.225801	-0.401798	-0.0282082	-0.381847	-0.187679	-0.272658	-0.253101	-0.308881	-0.349655	-0.101984	-0.485457	-0.18785	0.159589	-0.242108	-0.330211	-0.0589697	-0.180156	-0.0170327	-0.225833
	16	-0.372426	-0.265063	-0.324475	-0.406343	-0.154577	-0.391642	-0.294001	-0.277467	-0.351239	-0.227616	-0.324617	-0.243769	-0.202283	-0.164203	-0.219773	-0.211247	0.0599056	0.031661	-0.387369	-0.211087	-0.310179	0.0514759	-0.0115303	-0.0215695	-0.0677864	-0.0383673	-0.17079	-0.288737	-0.325998	0.342858	-0.363395	0.0142474	-0.33816	-0.126479	-0.233721	-0.215765	-0.264508	-0.306064	-0.0472528	-0.460595	-0.129886	0.195276	-0.277434	-0.343534	-0.0915915	-0.212589	-0.049188	-0.238046
	17	-0.388251	-0.274384	-0.334347	-0.410872	-0.152128	-0.391895	-0.299155	-0.288025	-0.363837	-0.236426	-0.326713	-0.272328	-0.204871	-0.172741	-0.227481	-0.209529	0.035165	0.0236393	-0.396542	-0.212783	-0.384446	-0.0661766	-0.127921	-0.146467	-0.185692	-0.155448	-0.266824	-0.372617	-0.412278	0.243124	-0.438672	-0.105124	-0.415366	-0.219622	-0.316636	-0.305166	-0.357855	-0.40146	-0.155498	-0.522743	-0.225736	0.0433947	-0.294477	-0.363233	-0.134357	-0.228178	-0.0774702	-0.253578
	18	-0.322224	-0.196933	-0.260094	-0.347606	-0.0416199	-0.328805	-0.213045	-0.212848	-0.298491	-0.139953	-0.261193	-0.191392	-0.122193	-0.0816067	-0.12707	-0.120528	0.144817	0.141978	-0.334753	-0.140906	-0.329037	-0.00316009	-0.0666939	-0.0992141	-0.116705	-0.0535536	-0.204226	-0.309158	-0.366089	0.403683	-0.393935	-0.0582579	-0.377492	-0.155546	-0.268756	-0.246881	-0.306446	-0.349176	-0.0802278	-0.475627	-0.169181	0.085829	-0.224044	-0.294128	-0.0551067	-0.134034	0.010653	-0.175956
	19	-0.417399	-0.302432	-0.362826	-0.423704	-0.162991	-0.423669	-0.320954	-0.314327	-0.38571	-0.251924	-0.356406	-0.299758	-0.228292	-0.204294	-0.247071	-0.235727	-0.0382908	-0.0104445	-0.413841	-0.266725	-0.397875	-0.12366	-0.156784	-0.177795	-0.19671	-0.150393	-0.285553	-0.384811	-0.440538	0.317866	-0.461804	-0.153006	-0.439934	-0.243874	-0.321305	-0.304414	-0.369165	-0.421516	-0.172085	-0.530026	-0.222137	-0.0245904	-0.310277	-0.375143	-0.168843	-0.229079	-0.109746	-0.258434
	20	-0.416626	-0.312461	-0.375283	-0.434285	-0.159064	-0.435961	-0.320032	-0.318408	-0.395023	-0.256257	-0.361421	-0.303527	-0.247074	-0.215238	-0.239659	-0.249002	-0.0505595	-0.0168618	-0.427803	-0.285143	-0.420923	-0.160042	-0.190949	-0.215479	-0.225424	-0.181255	-0.295411	-0.399673	-0.457282	0.291687	-0.477229	-0.204559	-0.455894	-0.267213	-0.34608	-0.344031	-0.381379	-0.448873	-0.190428	-0.543674	-0.26284	-0.073285	-0.333077	-0.387669	-0.199294	-0.255	-0.142536	-0.277872
	21	-0.344618	-0.219621	-0.313371	-0.371077	-0.0580517	-0.363191	-0.229802	-0.235395	-0.328127	-0.147377	-0.284036	-0.235203	-0.152327	-0.12383	-0.152833	-0.138986	0.06747	0.0858917	-0.376786	-0.203266	-0.427051	-0.183829	-0.207381	-0.225804	-0.232614	-0.174554	-0.294697	-0.40572	-0.482829	0.317983	-0.488337	-0.225599	-0.471954	-0.277008	-0.351171	-0.350432	-0.381998	-0.452068	-0.205924	-0.547697	-0.266815	-0.109447	-0.35613	-0.406008	-0.231436	-0.274912	-0.15722	-0.29447
	22	-0.43176	-0.333372	-0.424852	-0.454191	-0.171036	-0.448271	-0.360183	-0.339362	-0.417794	-0.272046	-0.381303	-0.324973	-0.28	-0.225048	-0.257232	-0.250554	-0.0828332	-0.0562716	-0.454275	-0.325552	-0.390658	-0.135108	-0.153028	-0.183998	-0.178667	-0.109733	-0.252974	-0.362122	-0.446116	0.442805	-0.441632	-0.169271	-0.433442	-0.214478	-0.309296	-0.296493	-0.344635	-0.409754	-0.12918	-0.513074	-0.194564	-0.0742455	-0.351635	-0.405932	-0.234007	-0.28106	-0.161312	-0.28255
	23	-0.444372	-0.34941	-0.436972	-0.471569	-0.184704	-0.467585	-0.364444	-0.347967	-0.426464	-0.280189	-0.395032	-0.339189	-0.291048	-0.256617	-0.276063	-0.26299	-0.0963835	-0.0715946	-0.461351	-0.344606	-0.45483	-0.222178	-0.236702	-0.276064	-0.270816	-0.17618	-0.323132	-0.42351	-0.496196	0.367304	-0.506578	-0.248569	-0.482901	-0.286017	-0.372104	-0.361368	-0.397962	-0.482072	-0.212368	-0.558423	-0.285891	-0.160549	-0.337088	-0.418098	-0.250258	-0.277412	-0.182785	-0.296098
	24	-0.449497	-0.349083	-0.438089	-0.462587	-0.180271	-0.467098	-0.359363	-0.338837	-0.420583	-0.278091	-0.395433	-0.350606	-0.291766	-0.269685	-0.270964	-0.25642	-0.129485	-0.0919598	-0.473003	-0.34168	-0.401982	-0.17443	-0.181252	-0.212481	-0.190961	-0.122783	-0.260527	-0.373015	-0.45863	0.504837	-0.468369	-0.188745	-0.447541	-0.219039	-0.319668	-0.311014	-0.341367	-0.433917	-0.143416	-0.520594	-0.199994	-0.129212	-0.365414	-0.431444	-0.280529	-0.316121	-0.200142	-0.316795
	25	-0.459789	-0.350804	-0.441568	-0.475603	-0.176002	-0.466639	-0.356563	-0.353468	-0.429881	-0.282903	-0.394237	-0.362031	-0.304368	-0.269267	-0.267429	-0.267129	-0.130001	-0.0952339	-0.481828	-0.358957	-0.462513	-0.275506	-0.272635	-0.304754	-0.287387	-0.202144	-0.335995	-0.43698	-0.520045	0.393795	-0.534195	-0.268143	-0.509082	-0.298738	-0.385939	-0.37608	-0.410166	-0.493149	-0.238474	-0.565101	-0.291055	-0.198644	-0.367667	-0.431789	-0.291811	-0.309469	-0.222331	-0.320416
	26	-0.393107	-0.276987	-0.379879	-0.413634	-0.0780681	-0.405319	-0.282601	-0.296087	-0.370733	-0.18899	-0.340884	-0.284998	-0.212185	-0.180691	-0.186765	-0.17521	-0.0367279	0.0036343	-0.430981	-0.287687	-0.478111	-0.293182	-0.291939	-0.323884	-0.302832	-0.200674	-0.348007	-0.450458	-0.531203	0.41684	-0.537906	-0.29323	-0.518174	-0.291845	-0.388842	-0.391932	-0.427867	-0.504204	-0.235782	-0.571106	-0.303308	-0.234806	-0.393478	-0.448985	-0.305005	-0.335776	-0.226854	-0.332312
	27	-0.476284	-0.37517	-0.468149	-0.485138	-0.198112	-0.477087	-0.372927	-0.367718	-0.447895	-0.299592	-0.421342	-0.378328	-0.3185	-0.283052	-0.284696	-0.262287	-0.165682	-0.138344	-0.505662	-0.387447	-0.476332	-0.319643	-0.305098	-0.325774	-0.308852	-0.228284	-0.336146	-0.449563	-0.543043	0.434494	-0.550237	-0.309871	-0.522179	-0.312486	-0.388989	-0.387595	-0.419499	-0.508231	-0.249692	-0.567136	-0.302322	-0.249745	-0.399488	-0.456406	-0.315129	-0.331624	-0.231097	-0.326653
	28	-0.478156	-0.382516	-0.487214	-0.497342	-0.200561	-0.485672	-0.387451	-0.371862	-0.45531	-0.299352	-0.434325	-0.386335	-0.326761	-0.298687	-0.302426	-0.277807	-0.195643	-0.163052	-0.515725	-0.406572	-0.487191	-0.339843	-0.325409	-0.349207	-0.334444	-0.243294	-0.359999	-0.463584	-0.549482	0.442727	-0.55796	-0.341475	-0.534893	-0.337891	-0.415918	-0.400976	-0.45533	-0.518807	-0.274891	-0.572583	-0.319145	-0.289287	-0.396225	-0.454075	-0.320417	-0.346172	-0.238888	-0.334164
	29	-0.488261	-0.392404	-0.487214	-0.492839	-0.205062	-0.487338	-0.37002	-0.376612	-0.458409	-0.299446	-0.429606	-0.393857	-0.345227	-0.314195	-0.301519	-0.278489	-0.204504	-0.162954	-0.517833	-0.41188	-0.499455	-0.358687	-0.340556	-0.367032	-0.338677	-0.246566	-0.371016	-0.463005	-0.555906	0.457792	-0.563731	-0.340009	-0.540289	-0.338778	-0.414376	-0.427384	-0.455976	-0.523986	-0.289154	-0.580822	-0.334559	-0.305684	-0.396741	-0.464466	-0.339618	-0.340893	-0.255778	-0.344162
	30	-0.500024	-0.397536	-0.509865	-0.502373	-0.22304	-0.507766	-0.389031	-0.382411	-0.467908	-0.318849	-0.439516	-0.405483	-0.351525	-0.316447	-0.309366	-0.288143	-0.232089	-0.188689	-0.528607	-0.431288	-0.493868	-0.375819	-0.348339	-0.366474	-0.348194	-0.276938	-0.377012	-0.464225	-0.567079	0.462658	-0.57994	-0.358204	-0.543958	-0.352361	-0.408251	-0.422858	-0.459304	-0.526017	-0.284692	-0.587248	-0.332071	-0.309538	-0.400994	-0.470639	-0.354937	-0.348801	-0.26933	-0.349164
Light off	31	-0.499782	-0.405938	-0.510209	-0.51097	-0.223628	-0.506315	-0.390211	-0.389432	-0.471015	-0.313249	-0.447189	-0.420326	-0.358133	-0.326981	-0.313845	-0.287988	-0.227948	-0.196525	-0.529316	-0.432801	-0.515212	-0.381202	-0.369002	-0.386531	-0.3575	-0.290498	-0.38202	-0.481988	-0.572504	0.475582	-0.585534	-0.374105	-0.550504	-0.359025	-0.425833	-0.426633	-0.472963	-0.530295	-0.306293	-0.582015	-0.32988	-0.326421	-0.416289	-0.476549	-0.364268	-0.351429	-0.26868	-0.358042
	32	-0.511304	-0.414333	-0.525908	-0.514494	-0.231222	-0.512933	-0.409138	-0.388147	-0.47055	-0.33689	-0.459455	-0.422273	-0.372475	-0.353851	-0.317547	-0.293844	-0.266739	-0.22811	-0.533903	-0.435476	-0.517456	-0.395694	-0.381072	-0.387467	-0.378019	-0.282484	-0.389161	-0.482531	-0.574347	0.48767	-0.594163	-0.37952	-0.555967	-0.369846	-0.424369	-0.429267	-0.478983	-0.53714	-0.315684	-0.582497	-0.356468	-0.355825	-0.446605	-0.497579	-0.382544	-0.371148	-0.294056	-0.365815
	33	-0.515199	-0.415326	-0.527254	-0.516059	-0.231851	-0.516575	-0.408486	-0.405112	-0.480568	-0.350213	-0.464814	-0.419139	-0.382284	-0.353851	-0.332204	-0.288681	-0.256314	-0.232071	-0.539369	-0.442409	-0.51389	-0.409665	-0.390753	-0.391788	-0.380541	-0.298493	-0.3903	-0.481265	-0.587884	0.505596	-0.599205	-0.391286	-0.563204	-0.371785	-0.424481	-0.443227	-0.466727	-0.544749	-0.313715	-0.582734	-0.348424	-0.352932	-0.460889	-0.512165	-0.402471	-0.398228	-0.30711	-0.376901
	34	-0.513466	-0.424832	-0.538358	-0.526004	-0.226666	-0.523072	-0.421026	-0.409636	-0.48056	-0.352114	-0.47454	-0.431676	-0.394669	-0.362381	-0.332195	-0.297289	-0.307108	-0.238019	-0.537441	-0.450604	-0.512493	-0.434147	-0.404534	-0.394606	-0.368998	-0.289675	-0.389024	-0.486481	-0.580267	0.529634	-0.604569	-0.404519	-0.572216	-0.373812	-0.430778	-0.447184	-0.464396	-0.550727	-0.319183	-0.584126	-0.358377	-0.362572	-0.456394	-0.505188	-0.411429	-0.382467	-0.315724	-0.379811
	35	-0.528144	-0.427009	-0.54105	-0.536459	-0.234464	-0.532172	-0.422106	-0.41416	-0.487991	-0.360668	-0.477543	-0.443168	-0.393121	-0.373052	-0.331427	-0.294703	-0.309734	-0.245954	-0.548903	-0.45566	-0.530186	-0.441926	-0.418854	-0.418228	-0.384879	-0.31319	-0.417322	-0.487349	-0.593966	0.527065	-0.610291	-0.398454	-0.580011	-0.398659	-0.448507	-0.452851	-0.498594	-0.564976	-0.347866	-0.5902	-0.370833	-0.371251	-0.456384	-0.510835	-0.413154	-0.388271	-0.31765	-0.381548
	36	-0.51779	-0.431006	-0.548116	-0.528097	-0.242961	-0.531648	-0.426215	-0.41416	-0.495731	-0.365428	-0.476545	-0.453615	-0.40189	-0.368778	-0.349934	-0.318852	-0.311031	-0.256868	-0.550503	-0.463239	-0.540048	-0.445908	-0.421784	-0.416166	-0.398133	-0.323163	-0.415326	-0.497058	-0.59922	0.511824	-0.613976	-0.416748	-0.589049	-0.387915	-0.445836	-0.461533	-0.487292	-0.55909	-0.357342	-0.582237	-0.36592	-0.378495	-0.4609	-0.52282	-0.419548	-0.404944	-0.325328	-0.387354
	37	-0.530078	-0.436632	-0.54823	-0.528339	-0.239882	-0.53836	-0.418902	-0.428564	-0.498396	-0.351823	-0.482002	-0.452294	-0.40633	-0.387689	-0.348084	-0.314196	-0.32094	-0.270401	-0.562865	-0.469507	-0.537636	-0.458398	-0.434525	-0.4368	-0.395851	-0.35238	-0.416457	-0.501948	-0.611223	0.496117	-0.620053	-0.427125	-0.593296	-0.412141	-0.446853	-0.459632	-0.492341	-0.569882	-0.367951	-0.592297	-0.366561	-0.396327	-0.474437	-0.52685	-0.433867	-0.414267	-0.334886	-0.392364
	38	-0.537123	-0.448814	-0.567295	-0.532701	-0.259256	-0.545381	-0.43536	-0.432708	-0.501619	-0.377279	-0.493642	-0.46239	-0.418201	-0.4019	-0.35271	-0.321966	-0.314407	-0.288179	-0.55527	-0.479185	-0.549901	-0.472578	-0.44545	-0.434918	-0.418832	-0.347814	-0.429615	-0.500149	-0.614617	0.494307	-0.62399	-0.442751	-0.600984	-0.432756	-0.454089	-0.480391	-0.496314	-0.572175	-0.375926	-0.597223	-0.385184	-0.412724	-0.472184	-0.536519	-0.443764	-0.420468	-0.345856	-0.403117
	39	-0.540238	-0.454014	-0.570323	-0.539606	-0.259885	-0.553236	-0.452594	-0.440172	-0.50898	-0.393016	-0.493959	-0.471375	-0.433887	-0.410721	-0.363047	-0.324025	-0.325363	-0.293582	-0.562494	-0.492244	-0.550674	-0.491342	-0.449943	-0.458162	-0.420663	-0.354339	-0.440475	-0.506468	-0.607674	0.481266	-0.627846	-0.455797	-0.607805	-0.421137	-0.46938	-0.484528	-0.514239	-0.583458	-0.378943	-0.598547	-0.390755	-0.420455	-0.476437	-0.531414	-0.446169	-0.425693	-0.339431	-0.396324
	40	-0.547588	-0.45259	-0.568075	-0.539632	-0.27577	-0.556971	-0.443449	-0.448686	-0.522399	-0.392631	-0.497771	-0.471926	-0.427069	-0.392082	-0.35209	-0.335054	-0.335506	-0.29727	-0.569041	-0.494162	-0.558049	-0.498518	-0.469517	-0.447296	-0.446121	-0.370838	-0.438609	-0.517279	-0.628324	0.458123	-0.632217	-0.46839	-0.615109	-0.434138	-0.464435	-0.491698	-0.511082	-0.592368	-0.391181	-0.595739	-0.403508	-0.436354	-0.499753	-0.544316	-0.457251	-0.443202	-0.355196	-0.414025
	41	-0.55263	-0.465913	-0.582322	-0.541557	-0.267465	-0.563993	-0.458334	-0.449066	-0.525948	-0.396673	-0.505887	-0.476456	-0.440495	-0.407019	-0.354413	-0.329891	-0.362856	-0.316206	-0.571498	-0.503416	-0.56115	-0.495462	-0.472103	-0.457604	-0.44504	-0.374424	-0.449907	-0.518717	-0.635592	0.454795	-0.638761	-0.473716	-0.612461	-0.439877	-0.471775	-0.491888	-0.518436	-0.599555	-0.394411	-0.594637	-0.399831	-0.442129	-0.495984	-0.551639	-0.471231	-0.457686	-0.362104	-0.412481
	42	-0.553908	-0.462669	-0.580195	-0.543097	-0.279587	-0.563899	-0.446282	-0.450731	-0.534804	-0.398967	-0.508777	-0.482173	-0.442669	-0.410013	-0.36536	-0.342131	-0.365732	-0.330372	-0.574327	-0.501176	-0.566971	-0.499143	-0.480491	-0.461556	-0.450399	-0.369036	-0.45805	-0.524719	-0.62545	0.419721	-0.642113	-0.469581	-0.617878	-0.442069	-0.480156	-0.495274	-0.512089	-0.601244	-0.403264	-0.596642	-0.423821	-0.453226	-0.507763	-0.547526	-0.475221	-0.456731	-0.372047	-0.423088
	43	-0.557935	-0.467844	-0.5821	-0.550589	-0.289205	-0.569872	-0.45129	-0.46166	-0.534796	-0.4111	-0.511703	-0.494359	-0.449889	-0.418534	-0.3723	-0.344718	-0.373547	-0.334246	-0.575216	-0.506424	-0.566039	-0.510267	-0.484722	-0.466048	-0.461356	-0.379813	-0.454188	-0.528199	-0.630013	0.408296	-0.638702	-0.478403	-0.621238	-0.435949	-0.474187	-0.494713	-0.523029	-0.588751	-0.40281	-0.582046	-0.422412	-0.446468	-0.502753	-0.548962	-0.484532	-0.45833	-0.37666	-0.423034
	44	-0.563958	-0.477442	-0.595108	-0.552656	-0.288931	-0.573411	-0.477294	-0.468971	-0.540731	-0.408617	-0.516929	-0.502156	-0.461339	-0.438588	-0.379389	-0.345753	-0.371187	-0.352374	-0.578394	-0.523086	-0.57023	-0.519632	-0.496039	-0.470558	-0.475796	-0.377854	-0.451616	-0.532014	-0.633554	0.379645	-0.647476	-0.48943	-0.621695	-0.442475	-0.473515	-0.495836	-0.524595	-0.600696	-0.413306	-0.578565	-0.426669	-0.470573	-0.497237	-0.550038	-0.485417	-0.472824	-0.370484	-0.416951
	45	-0.565933	-0.477892	-0.597127	-0.557152	-0.301382	-0.587088	-0.463797	-0.46309	-0.548611	-0.413284	-0.52266	-0.512394	-0.458348	-0.440149	-0.379546	-0.350233	-0.384471	-0.35149	-0.579983	-0.521592	-0.571701	-0.517352	-0.50374	-0.481991	-0.475165	-0.391727	-0.464622	-0.535115	-0.638808	0.37474	-0.643352	-0.504405	-0.621258	-0.449723	-0.480113	-0.49321	-0.525025	-0.599681	-0.425955	-0.575459	-0.427451	-0.483591	-0.506016	-0.558812	-0.496667	-0.49161	-0.385373	-0.423088
	46	-0.574333	-0.481519	-0.605989	-0.560014	-0.310042	-0.582875	-0.472263	-0.468446	-0.55546	-0.423456	-0.521078	-0.502716	-0.465879	-0.434178	-0.376918	-0.356782	-0.368326	-0.361051	-0.590767	-0.53009	-0.572633	-0.519574	-0.511391	-0.481424	-0.478648	-0.407403	-0.479207	-0.537899	-0.639815	0.335812	-0.653097	-0.496686	-0.623401	-0.456273	-0.47945	-0.497728	-0.528147	-0.609458	-0.407697	-0.572674	-0.431708	-0.465284	-0.521311	-0.570361	-0.505085	-0.49646	-0.399891	-0.429982
	47	-0.578657	-0.486016	-0.608681	-0.566811	-0.327637	-0.578719	-0.478536	-0.474101	-0.559009	-0.436788	-0.528111	-0.513163	-0.473626	-0.438452	-0.387717	-0.35852	-0.390473	-0.370961	-0.596233	-0.535126	-0.57931	-0.529077	-0.520123	-0.485745	-0.493268	-0.406756	-0.481629	-0.540801	-0.646246	0.34858	-0.653505	-0.510658	-0.630787	-0.457148	-0.485532	-0.507161	-0.53661	-0.611363	-0.419184	-0.57256	-0.442866	-0.485535	-0.52129	-0.565962	-0.51042	-0.493316	-0.407283	-0.437316
	48	-0.589017	-0.48952	-0.606999	-0.568904	-0.338063	-0.586002	-0.476158	-0.479756	-0.555135	-0.437738	-0.52745	-0.523611	-0.483428	-0.448398	-0.381545	-0.365401	-0.400897	-0.366999	-0.592345	-0.539859	-0.574961	-0.536949	-0.523666	-0.488743	-0.494214	-0.433857	-0.495493	-0.544164	-0.645402	0.324367	-0.661882	-0.505508	-0.630733	-0.473417	-0.492036	-0.521501	-0.55395	-0.61871	-0.423221	-0.581709	-0.438828	-0.49227	-0.536837	-0.580835	-0.515402	-0.49397	-0.405637	-0.438589
	49	-0.58202	-0.495633	-0.617766	-0.577166	-0.33077	-0.583091	-0.480222	-0.481339	-0.562952	-0.441737	-0.521345	-0.514626	-0.477545	-0.455222	-0.386634	-0.364201	-0.412087	-0.377705	-0.602409	-0.53784	-0.585521	-0.542146	-0.534714	-0.499059	-0.518275	-0.44432	-0.498216	-0.553086	-0.650144	0.294957	-0.66221	-0.520219	-0.63832	-0.486227	-0.496903	-0.527359	-0.555266	-0.618174	-0.437103	-0.578014	-0.46396	-0.495175	-0.53809	-0.576699	-0.512864	-0.495236	-0.403183	-0.433363
	50	-0.593217	-0.504423	-0.625054	-0.589697	-0.33716	-0.591563	-0.499626	-0.487519	-0.568887	-0.457569	-0.53871	-0.526603	-0.491064	-0.463172	-0.413784	-0.373854	-0.417558	-0.385661	-0.609464	-0.544733	-0.589162	-0.548177	-0.538863	-0.50338	-0.512841	-0.450023	-0.511354	-0.564756	-0.655552	0.265819	-0.665959	-0.522325	-0.644556	-0.491764	-0.498092	-0.529414	-0.569879	-0.615778	-0.438703	-0.576415	-0.472067	-0.500474	-0.539858	-0.581729	-0.524806	-0.513132	-0.411564	-0.444881
	51	-0.597279	-0.506261	-0.625054	-0.58362	-0.339554	-0.589326	-0.499817	-0.483221	-0.567144	-0.455522	-0.541277	-0.527856	-0.487348	-0.477963	-0.405132	-0.377993	-0.412087	-0.386807	-0.608574	-0.549406	-0.597776	-0.557194	-0.550532	-0.512383	-0.525675	-0.464229	-0.523791	-0.565199	-0.661139	0.229616	-0.667852	-0.545758	-0.651504	-0.501318	-0.510101	-0.539028	-0.577603	-0.634864	-0.466296	-0.579108	-0.47191	-0.505774	-0.543606	-0.584414	-0.530088	-0.506223	-0.416033	-0.449667
	52	-0.608413	-0.513614	-0.628082	-0.58927	-0.354084	-0.603059	-0.509941	-0.48028	-0.574311	-0.477117	-0.546742	-0.530364	-0.500043	-0.482646	-0.421798	-0.394889	-0.427185	-0.394054	-0.611932	-0.555895	-0.589786	-0.564591	-0.546514	-0.51782	-0.530643	-0.446437	-0.508644	-0.565407	-0.665037	0.209043	-0.670877	-0.525821	-0.647049	-0.487038	-0.490408	-0.532628	-0.571513	-0.620273	-0.453066	-0.5723	-0.485008	-0.498554	-0.560627	-0.583414	-0.538579	-0.528946	-0.426029	-0.458985
	53	-0.606714	-0.511196	-0.623486	-0.601341	-0.367369	-0.613301	-0.506641	-0.49672	-0.587095	-0.47865	-0.543858	-0.533013	-0.500458	-0.486783	-0.413164	-0.386953	-0.436047	-0.401727	-0.619877	-0.558479	-0.588156	-0.564035	-0.547938	-0.514435	-0.522988	-0.448886	-0.505214	-0.57018	-0.65742	0.190883	-0.673618	-0.529956	-0.652626	-0.492816	-0.492665	-0.541672	-0.561054	-0.631327	-0.459072	-0.565774	-0.481628	-0.5106	-0.551122	-0.600429	-0.540398	-0.52149	-0.426384	-0.46479
	54	-0.611784	-0.522095	-0.635148	-0.593355	-0.362594	-0.6095	-0.516922	-0.493173	-0.596338	-0.483256	-0.554787	-0.548542	-0.510162	-0.484497	-0.419179	-0.396275	-0.444908	-0.404521	-0.618118	-0.565241	-0.59894	-0.580009	-0.557422	-0.524185	-0.548911	-0.457861	-0.515648	-0.578496	-0.669763	0.171653	-0.67705	-0.538315	-0.658298	-0.512101	-0.504889	-0.536204	-0.579065	-0.637648	-0.474695	-0.576239	-0.500172	-0.516872	-0.57368	-0.595865	-0.552106	-0.529279	-0.438645	-0.473475
	55	-0.613138	-0.533044	-0.64076	-0.603375	-0.370133	-0.609978	-0.522971	-0.502303	-0.603172	-0.491767	-0.56201	-0.547572	-0.518213	-0.492745	-0.445098	-0.403694	-0.45874	-0.407216	-0.624474	-0.567532	-0.600495	-0.58641	-0.564787	-0.53695	-0.546224	-0.451335	-0.534369	-0.571301	-0.657924	0.140355	-0.677217	-0.529129	-0.661255	-0.505841	-0.508636	-0.544497	-0.593412	-0.646877	-0.474993	-0.577165	-0.493537	-0.512046	-0.567922	-0.609301	-0.556369	-0.532798	-0.439393	-0.469237
	56	-0.613801	-0.529917	-0.643001	-0.605208	-0.383623	-0.610025	-0.52251	-0.499208	-0.594711	-0.489198	-0.5599	-0.544714	-0.519965	-0.501565	-0.433069	-0.402318	-0.469649	-0.421459	-0.627642	-0.563767	-0.603755	-0.581502	-0.56329	-0.524581	-0.552003	-0.458194	-0.530082	-0.577574	-0.661984	0.103704	-0.677217	-0.556698	-0.663694	-0.527508	-0.505009	-0.558094	-0.587933	-0.642542	-0.487797	-0.577869	-0.493537	-0.515911	-0.563659	-0.601857	-0.557967	-0.532025	-0.441514	-0.470734
	57	-0.617945	-0.532026	-0.646366	-0.612851	-0.376508	-0.616419	-0.520048	-0.497851	-0.604528	-0.495766	-0.567637	-0.551818	-0.51646	-0.491039	-0.432439	-0.414558	-0.458208	-0.429502	-0.63065	-0.57171	-0.600346	-0.591168	-0.564517	-0.517442	-0.55412	-0.452002	-0.52637	-0.586153	-0.667741	0.103529	-0.683159	-0.547148	-0.669305	-0.511492	-0.507215	-0.557162	-0.599011	-0.638469	-0.483619	-0.58008	-0.493787	-0.517844	-0.587459	-0.61009	-0.574838	-0.553161	-0.456448	-0.482816
	58	-0.624362	-0.540551	-0.646817	-0.627952	-0.385757	-0.61596	-0.524483	-0.494386	-0.606728	-0.500338	-0.565027	-0.561153	-0.519767	-0.508389	-0.44433	-0.416627	-0.471743	-0.435985	-0.63154	-0.570993	-0.61493	-0.5953	-0.575008	-0.535834	-0.54681	-0.455254	-0.532222	-0.587645	-0.67315	0.0968527	-0.682097	-0.553389	-0.66905	-0.532817	-0.512943	-0.570534	-0.589498	-0.640374	-0.491891	-0.579957	-0.494961	-0.522658	-0.563648	-0.604361	-0.566706	-0.5508	-0.446618	-0.475498
	59	-0.62908	-0.546973	-0.65175	-0.619028	-0.392667	-0.613254	-0.532111	-0.509613	-0.610409	-0.513088	-0.567911	-0.562683	-0.536376	-0.510667	-0.435993	-0.409043	-0.461584	-0.435265	-0.635767	-0.575363	-0.614464	-0.60955	-0.578969	-0.533007	-0.560079	-0.467012	-0.531797	-0.584517	-0.668586	0.0911303	-0.68502	-0.558903	-0.669655	-0.536492	-0.504992	-0.566577	-0.588715	-0.65557	-0.4942	-0.58203	-0.51773	-0.533269	-0.578943	-0.614038	-0.577488	-0.565488	-0.458849	-0.483464
	60	-0.637506	-0.55451	-0.649953	-0.625064	-0.395718	-0.621877	-0.542021	-0.513305	-0.613887	-0.518122	-0.570478	-0.561914	-0.540196	-0.515921	-0.44632	-0.42059	-0.485543	-0.44058	-0.641254	-0.581701	-0.617258	-0.60867	-0.58293	-0.540317	-0.565272	-0.467012	-0.530521	-0.594958	-0.667571	0.0888335	-0.683562	-0.563314	-0.67622	-0.530359	-0.506655	-0.564875	-0.590281	-0.647972	-0.496041	-0.583423	-0.507778	-0.53423	-0.579448	-0.615647	-0.5794	-0.56287	-0.454621	-0.486174
[truncated: 203 more columns]

## Sheet: Fig.1i
	mRNA transcripts (FPKM)
	Cacna1d	Cacna1b	Cacna1a	Cacna1e	Cacna1g
Beige adipocyte-1	4.71932	0	0.116135	0	0
Beige adipocyte-2	5.02895	0.0491598	0	0	0
Beige adipocyte-3	5.50857	0	0.0360604	0	0

## Sheet: Fig.1j
	Normalized Ca2+ flux (△F/F0 relative to control)
Time(sec)	ChR2-Vehicle-1	ChR2-Vehicle-2	ChR2-Vehicle-3	ChR2-Vehicle-4	ChR2-Vehicle-5	ChR2-Vehicle-6	ChR2-Vehicle-7	ChR2-Vehicle-8	ChR2-Vehicle-9	ChR2-Vehicle-10	ChR2-Vehicle-11	ChR2-Vehicle-12	ChR2-Vehicle-13	ChR2-Vehicle-14	ChR2-Vehicle-15	ChR2-Vehicle-16	ChR2-Vehicle-17	ChR2-Vehicle-18	ChR2-Vehicle-19	ChR2-Vehicle-20	ChR2-Vehicle-21	ChR2-Vehicle-22	ChR2-Vehicle-23	ChR2-Vehicle-24	ChR2-Vehicle-25	ChR2-Vehicle-26	ChR2-Vehicle-27	ChR2-Vehicle-28	ChR2-Vehicle-29	ChR2-Vehicle-30	ChR2-Vehicle-31	ChR2-Vehicle-32	ChR2-Vehicle-33	ChR2-Vehicle-34	ChR2-Vehicle-35	ChR2-Vehicle-36	ChR2-Vehicle-37	ChR2-Vehicle-38	ChR2-Vehicle-39	ChR2-Vehicle-40	ChR2-Vehicle-41	ChR2-Vehicle-42	ChR2-Vehicle-43	ChR2-Vehicle-44	ChR2-Vehicle-45	ChR2-Vehicle-46	ChR2-Vehicle-47	ChR2-Vehicle-48	ChR2-Vehicle-49
-5	-0.0104161	-0.0290937	-0.0128295	-0.0320775	-0.0722685	-0.0457915	-0.0285425	-0.0380382	-0.0677678	-0.0935275	-0.0927198	-0.0476292	-0.0928438	-0.0736906	-0.0740838	-0.100174	-0.177837	-0.10551	-0.425299	-0.155263	-0.0735382	-0.0783756	-0.0597806	-0.0184972	-0.00111657	-0.0634435	-0.0382198	-0.0531131	-0.127487	-0.054844	-0.149031	-0.188282	-0.143184	-0.0984517	-0.163017	0.0188073	0.0164866	-0.149855	-0.0875877	-0.153584	-0.130167	-0.101013	-0.162797	-0.103184	-0.148699	-0.153624	-0.127864	-0.141386	-0.0903637
-4	-0.00546446	-0.0250362	-0.0158032	-0.0221406	-0.050583	-0.0402395	-0.0199084	-0.033612	-0.0342515	-0.076495	-0.0643822	-0.0396533	-0.0645524	-0.0250074	-0.029275	-0.073764	-0.163003	-0.0792863	-0.363997	-0.112767	-0.0611453	-0.0747017	-0.0503692	-0.00989219	-0.00545629	-0.0354579	-0.0228596	-0.0437949	-0.0805032	-0.0364875	-0.11996	-0.157152	-0.113523	-0.065719	-0.123742	0.0236415	0.032387	-0.119064	-0.06362	-0.114702	-0.0974581	-0.0668429	-0.136695	-0.0834253	-0.118095	-0.114954	-0.0964968	-0.103586	-0.0707565
-3	-0.0112595	-0.0282798	-0.0181975	-0.0270613	-0.04825	-0.0187821	-0.0362111	-0.0414081	-0.0561258	-0.0484125	-0.0584549	-0.038187	-0.0614927	-0.0401849	-0.0415068	-0.0572823	-0.131856	-0.0722848	-0.286406	-0.105378	-0.0478737	-0.0667128	-0.0363506	-0.0201205	-0.00984333	-0.0450686	-0.0269953	-0.0525105	-0.0753233	-0.0306819	-0.105872	-0.118326	-0.100734	-0.0545443	-0.107933	0.00755588	0.0271867	-0.0961063	-0.0488483	-0.101269	-0.0896504	-0.0572967	-0.112329	-0.0699893	-0.113963	-0.100932	-0.102588	-0.0931	-0.0613657
-2	-0.00913383	-0.02536	-0.00958068	-0.0120929	-0.0312862	-0.0151082	-0.0242177	-0.0143019	-0.0368372	-0.0501434	-0.0451521	-0.0125012	-0.0367827	-0.0295696	-0.013964	-0.0318174	-0.0709775	-0.0336187	-0.198831	-0.0713723	-0.0454229	-0.0354001	-0.0309954	-0.0343201	-0.00276347	-0.0433169	-0.0180231	-0.0262407	-0.0310992	-0.0201165	-0.062452	-0.0751855	-0.0628596	-0.0326312	-0.0704503	0.0118497	0.0339594	-0.0639265	-0.032718	-0.061981	-0.0577792	-0.0340325	-0.0802562	-0.0522743	-0.0729145	-0.0556949	-0.0517198	-0.0633018	-0.0414405
-1	-0.00119647	-0.00883422	-0.00108948	-0.0102281	-0.022795	-0.0153436	-0.00640298	-0.0257183	-0.028306	-0.0237166	-0.027059	-0.000311107	-0.0160319	0.00455335	-0.0134869	-9.24172e-07	-0.0304235	-0.0161405	-0.0901144	-0.0282816	-0.012774	-0.016327	-0.01083	-0.00777003	-0.00376202	-0.0239473	-0.0168774	-0.00382901	-0.00589649	-0.00615591	-0.0375836	-0.0380217	-0.028458	-0.00182065	-0.0405983	0.00956672	0.0186481	-0.0284794	-0.0050844	-0.0117922	-0.0341423	-0.00840692	-0.0354914	-0.0176613	-0.0367077	-0.0344152	-0.0125841	-0.0254491	-0.0115288
0	0	0	0	0	0	0	0	0	0	0	0	0	0	0	0	0	0	0	0	0	0	0	0	0	0	0	0	0	0	0	0	0	0	0	0	0	0	0	0	0	0	0	0	0	0	0	0	0	0
1	0.00264798	-0.012665	0.0174767	-0.00307764	0.0156557	-0.00461473	-0.00405091	0.00204164	-0.0113482	0.0271131	0.0127694	0.0151805	0.0213089	0.0185608	0.0224526	0.0203771	0.0124874	0.0171704	0.0603958	0.0219902	0.00142104	0.00495379	0.00403981	0.0042421	-0.00184212	-0.0106421	-0.0107502	0.0121117	0.0188641	0.0155498	0.0409255	0.030503	0.0255915	0.0122754	0.0398778	-0.0242095	-0.0231756	0.0311762	0.0229533	0.0343523	0.0104302	0.041802	0.0219469	0.0154068	0.0194306	0.0182015	0.0200254	0.0385376	0.0105214
2	0.0169601	-0.00212129	0.0251158	0.0337072	0.0320542	0.0131938	0.0211766	0.0259543	0.00876918	0.0454992	0.04765	0.0404374	0.0442602	0.0451674	0.0455924	0.0637863	0.00969966	0.0550538	0.0987523	0.0698208	0.0197754	0.039441	0.0325507	0.00394542	0.01641	0.0259916	0.0134015	0.035354	0.052484	0.0318233	0.081796	0.0768651	0.0541629	0.0402575	0.0787876	-0.0412577	-0.0363275	0.0603077	0.0468124	0.0684157	0.0381327	0.0573083	0.0573535	0.0419313	0.0599481	0.0474103	0.0557477	0.0742153	0.0211932
3	-0.00661645	-0.00593159	0.0109637	-0.0022433	0.0174656	0.00129891	-0.00020446	-0.00710647	-0.00524301	0.0538597	0.035972	0.0319301	0.0493433	0.0370719	0.0325963	0.0627837	-0.0288587	0.0450747	0.0875958	0.0990396	0.00978912	0.0204951	0.0160508	-0.0202575	-0.00386207	0.00558795	0.000263051	0.022961	0.0523546	0.25379	0.373947	0.323299	0.31261	0.321442	0.378513	0.142938	0.138769	0.286458	0.29067	0.343418	0.274861	0.307902	0.312977	0.290205	0.328153	0.291459	0.31504	0.333025	0.252813
4	0.0665501	0.0847221	0.0888461	0.0820856	0.0918727	0.0877582	0.0726753	0.0690347	0.0801107	0.134724	0.124538	0.102582	0.154084	0.075304	0.106153	0.140246	0.0312541	0.132111	0.145021	0.226513	0.0918561	0.104131	0.0823601	0.0390887	0.0593923	0.101806	0.066464	0.0843912	0.134117	0.0314044	0.169392	0.137365	0.087023	0.0769905	0.16448	-0.0865913	-0.094727	0.0929708	0.0514608	0.144161	0.0657933	0.103147	0.0896491	0.0744246	0.124346	0.0852832	0.101734	0.128873	0.0549021
5	0.0116475	0.0229218	0.0265402	0.0491465	0.0532414	0.0177497	0.0263132	0.0279272	0.0485854	0.110298	0.0839198	0.068242	0.105347	0.00690284	0.0954264	0.0888002	-0.0195929	0.0960015	0.0760322	0.248257	0.0404447	0.0547903	0.0413679	-0.0248855	-0.000271439	0.0515239	0.00610812	0.00919137	0.11744	0.0377355	0.219674	0.176163	0.123021	0.143529	0.22353	-0.0935966	-0.102059	0.121612	0.0653863	0.178097	0.0855988	0.136428	0.131836	0.0982299	0.19521	0.139975	0.133978	0.175518	0.0858474
6	-0.0195666	-0.0143909	-0.00503803	0.0228647	0.0224444	0.00948546	0.0139675	0.00378965	0.0168446	0.125414	0.0755976	0.0475066	0.109887	0.00554763	0.0660834	0.0975285	-0.0933384	0.0860103	-0.0144885	0.384617	0.0166159	0.0459785	0.0281794	-0.0433588	-0.0387488	0.0636891	-0.00116624	0.00997738	0.0920396	-0.0147327	0.218664	0.155687	0.0848215	0.104889	0.226705	-0.16409	-0.179335	0.0857898	0.0339014	0.159821	0.0614658	0.113031	0.104633	0.0773393	0.203668	0.127641	0.105364	0.161541	0.0394124
7	-0.0181817	0.00257648	0.00955557	0.0257031	0.0323707	0.0286034	-0.000372727	0.00946412	0.00655073	0.154487	0.0959542	0.0668606	0.126167	0.00076027	0.0771498	0.119965	-0.110589	0.0966676	-0.0621851	0.5419	0.0258939	0.0728233	0.0411529	-0.0467338	-0.0402376	0.0675338	-0.0213362	0.00705787	0.119757	-0.0108034	0.284979	0.186405	0.114212	0.137213	0.285704	-0.174347	-0.190307	0.122369	0.0415486	0.214547	0.085497	0.160361	0.138478	0.103192	0.2583	0.154382	0.125494	0.211295	0.0672601
8	-0.0132921	-0.0226875	0.010097	0.0283103	0.0505627	0.0334036	0.0155358	0.0166245	0.0176452	0.165259	0.113819	0.0739483	0.138353	0.0312583	0.0941084	0.153372	-0.129927	0.113071	-0.0920731	0.754439	0.0370726	0.069391	0.0431613	-0.0447873	-0.0421741	0.103698	0.00598316	0.0252731	0.137985	5.55161e-05	0.354756	0.222034	0.124882	0.177592	0.328773	-0.179621	-0.209303	0.134703	0.0651159	0.262492	0.101394	0.195863	0.161364	0.14793	0.298622	0.196954	0.141414	0.256892	0.0835507
9	-0.0158474	-0.00493996	0.0153559	0.0512555	0.0556119	0.026992	0.0168003	0.0422375	0.0233695	0.179844	0.160071	0.0854955	0.15021	0.0191487	0.115904	0.151487	-0.150555	0.130109	-0.12345	1.06039	0.0582785	0.0811615	0.0577632	-0.0592274	-0.0320357	0.129365	0.00448788	0.0354599	0.145804	0.0975449	0.543022	0.311373	0.232293	0.310526	0.539914	-0.132359	-0.150351	0.239076	0.175066	0.42286	0.238513	0.363696	0.29115	0.309603	0.514161	0.338685	0.253975	0.417617	0.187705
10	0.0931147	0.101836	0.11248	0.134301	0.162106	0.136822	0.127098	0.149379	0.154804	0.35254	0.295384	0.227451	0.286467	0.13106	0.245244	0.295688	-0.0799311	0.255554	-0.0726985	1.61039	0.168647	0.202137	0.165785	0.0397918	0.0588178	0.231231	0.12397	0.134297	0.284995	0.0212577	0.480174	0.244424	0.145942	0.273119	0.463291	-0.198728	-0.229383	0.180474	0.112596	0.371868	0.167866	0.302452	0.222412	0.244133	0.458665	0.27038	0.164635	0.341564	0.121194
11	0.0286577	0.0483827	0.0475344	0.0825152	0.092427	0.0830834	0.0632813	0.0883746	0.0605962	0.277851	0.247657	0.151523	0.20616	0.0432026	0.165052	0.225247	-0.138163	0.190233	-0.158934	1.57173	0.101395	0.142823	0.113472	-0.0181594	-0.00405012	0.177344	0.0416778	0.0530264	0.181215	-0.00399115	0.514246	0.224934	0.130679	0.279194	0.495846	-0.223222	-0.249549	0.164911	0.0863164	0.408082	0.161908	0.319615	0.215662	0.261881	0.477266	0.289811	0.147461	0.368357	0.115629
12	0.0259068	0.0433024	0.0113337	0.0743804	0.101506	0.0779753	0.0503291	0.131356	0.0697901	0.302427	0.287848	0.150349	0.245719	0.0493141	0.179852	0.220498	-0.176434	0.207707	-0.200408	1.68609	0.10792	0.144877	0.114036	-0.0412594	-0.0117281	0.193224	0.0505364	0.0775854	0.201418	-0.000587241	0.560254	0.208319	0.124662	0.333998	0.566396	-0.232572	-0.272412	0.171347	0.0878369	0.457118	0.176837	0.359829	0.218679	0.30474	0.55477	0.306012	0.148624	0.416799	0.140108
13	0.0316245	0.0479394	0.0316274	0.0624218	0.0998327	0.107279	0.0674122	0.148535	0.0907124	0.333778	0.326803	0.17085	0.278264	0.0602972	0.196862	0.249077	-0.190287	0.219738	-0.206396	1.72773	0.0863187	0.162552	0.117996	-0.0350103	-0.0122554	0.212253	0.0422967	0.0958736	0.220967	-0.0286364	0.563929	0.169397	0.0831048	0.314708	0.558272	-0.267442	-0.306414	0.131317	0.062001	0.445296	0.152115	0.348428	0.194696	0.30691	0.600297	0.292519	0.103154	0.407848	0.114442
14	0.0585126	0.0828575	0.067636	0.121756	0.13132	0.135478	0.0953987	0.173181	0.17135	0.415648	0.404557	0.226619	0.329124	0.109351	0.246052	0.302351	-0.186612	0.261342	-0.21738	1.74527	0.138903	0.20382	0.160777	-0.0146782	0.0223995	0.269568	0.0782386	0.145943	0.236821	-0.0293314	0.603158	0.149856	0.0702552	0.344132	0.5937	-0.286531	-0.315679	0.116315	0.0552913	0.482529	0.157114	0.365361	0.203704	0.34394	0.65683	0.317377	0.0957478	0.450252	0.113949
15	0.0581785	0.0765226	0.0516391	0.0817978	0.11627	0.127736	0.0852836	0.21359	0.179907	0.421641	0.457464	0.227191	0.320828	0.128315	0.246958	0.306001	-0.212967	0.249059	-0.252524	1.58445	0.146592	0.200669	0.164504	-0.0326355	0.0157977	0.300981	0.093495	0.141122	0.241077	-0.0395298	0.604165	0.119489	0.0483311	0.386435	0.609738	-0.301252	-0.335443	0.098183	0.038727	0.512881	0.166027	0.381505	0.200515	0.393494	0.725035	0.300794	0.0742269	0.518874	0.108072
16	0.0974785	0.105103	0.0857392	0.112799	0.167129	0.213424	0.127499	0.262426	0.219787	0.541576	0.551776	0.281572	0.393942	0.163834	0.319049	0.371483	-0.202398	0.310612	-0.249131	1.61349	0.197794	0.251047	0.228652	0.00799324	0.0520451	0.348132	0.132363	0.21876	0.319625	-0.0740894	0.584558	0.073227	0.0139389	0.388145	0.595844	-0.342584	-0.378747	0.0596729	0.00459961	0.533716	0.147527	0.394753	0.162114	0.395839	0.762367	0.280811	0.02479	0.520007	0.0813947
17	0.0742409	0.09426	0.0594177	0.100628	0.130374	0.173767	0.118992	0.281498	0.218047	0.499776	0.525753	0.258561	0.364283	0.139773	0.270342	0.338445	-0.227138	0.269517	-0.28655	1.31345	0.168121	0.21124	0.196893	-0.0392048	0.00795125	0.321857	0.088823	0.185089	0.260399	-0.0548719	0.624986	0.0777658	0.023138	0.441503	0.619945	-0.325546	-0.365007	0.0680657	0.00516872	0.600024	0.162769	0.445304	0.164333	0.474433	0.807313	0.300927	0.0567418	0.606119	0.104015
18	0.0852177	0.0956175	0.0476166	0.0770759	0.142481	0.20493	0.120445	0.282988	0.218706	0.562206	0.538759	0.265721	0.388081	0.162103	0.287998	0.363805	-0.241743	0.267309	-0.297348	1.21852	0.19054	0.239777	0.206568	-0.0377168	0.0128604	0.325167	0.119759	0.20171	0.265717	-0.00174754	0.752109	0.139222	0.0851253	0.627614	0.753919	-0.293635	-0.322183	0.140115	0.107131	0.769938	0.269687	0.589139	0.245656	0.639139	0.987539	0.407367	0.110753	0.796931	0.179495
19	0.178133	0.191611	0.159404	0.150351	0.243774	0.327297	0.225401	0.369505	0.315387	0.701909	0.687848	0.385621	0.517619	0.247878	0.403249	0.468397	-0.183392	0.374954	-0.253634	1.23407	0.307838	0.335022	0.306972	0.0332245	0.113817	0.440819	0.203621	0.321052	0.387458	-0.0797649	0.620592	0.0296045	-0.00181153	0.536008	0.611501	-0.343549	-0.376254	0.0360264	-0.00689729	0.656048	0.174966	0.480269	0.166276	0.551932	0.837346	0.299735	-0.0112609	0.685563	0.100288
20	0.110037	0.163895	0.0801099	0.083689	0.168355	0.256691	0.157302	0.317	0.239092	0.629912	0.603106	0.33056	0.446162	0.209012	0.353732	0.383528	-0.242073	0.275097	-0.323953	0.982183	0.23188	0.285019	0.258267	-0.0337216	0.0428966	0.371949	0.163585	0.243605	0.26928	-0.112321	0.585833	-0.0355201	-0.0517732	0.550983	0.57417	-0.386373	-0.418015	-0.0210569	-0.047051	0.652093	0.134357	0.457035	0.111247	0.546101	0.81762	0.278107	-0.0540748	0.669476	0.078615
21	0.127921	0.158728	0.0684567	0.044813	0.174326	0.296068	0.175907	0.352954	0.287191	0.642439	0.616831	0.339914	0.454195	0.218383	0.382792	0.387446	-0.256998	0.282913	-0.322166	0.914154	0.249566	0.29955	0.256798	-0.0399307	0.0370924	0.377103	0.146462	0.258705	0.273984	-0.0653099	0.663272	0.0188388	0.00886824	0.673451	0.634627	-0.360321	-0.380218	0.0188529	0.0144749	0.776392	0.19756	0.572837	0.152294	0.66467	0.906725	0.312698	-0.0108236	0.802144	0.12612
22	0.135898	0.202582	0.0746558	0.0616232	0.159379	0.320702	0.198755	0.328427	0.272273	0.675492	0.618717	0.349192	0.458899	0.201636	0.363725	0.364006	-0.247523	0.273456	-0.350664	0.789127	0.260646	0.315865	0.269233	-0.0391007	0.0512594	0.368856	0.152849	0.249266	0.284198	-0.132447	0.55906	-0.0549037	-0.0550974	0.653263	0.545843	-0.398376	-0.424183	-0.0516985	-0.0441463	0.741577	0.126557	0.503568	0.0858786	0.627722	0.796936	0.242425	-0.0634273	0.716997	0.0664672
23	0.226534	0.281705	0.184461	0.112541	0.249827	0.418249	0.300785	0.426805	0.388631	0.844778	0.713644	0.453706	0.570591	0.305278	0.469122	0.449877	-0.222666	0.384932	-0.319332	0.809006	0.377175	0.407541	0.366836	0.0270728	0.123794	0.487346	0.236068	0.370129	0.364572	-0.132648	0.537807	-0.0783223	-0.0645949	0.708722	0.528341	-0.405528	-0.432738	-0.0655109	-0.0616523	0.744058	0.112827	0.512947	0.077122	0.654374	0.796652	0.213934	-0.0861996	0.725911	0.0525555
24	0.215878	0.254866	0.154646	0.100101	0.228439	0.425205	0.266015	0.40345	0.349739	0.818289	0.645611	0.451329	0.535079	0.307914	0.40824	0.405119	-0.25306	0.349289	-0.328216	0.686705	0.329337	0.376221	0.333332	-0.00889626	0.099093	0.463899	0.184423	0.355705	0.317617	-0.130868	0.535505	-0.080094	-0.0553543	0.774388	0.517112	-0.395823	-0.41542	-0.0575875	-0.0472621	0.787139	0.143307	0.534951	0.0813613	0.694237	0.789772	0.223	-0.0750799	0.750481	0.0731096
25	0.213996	0.279784	0.144946	0.0724367	0.213469	0.432457	0.287052	0.392084	0.352654	0.819465	0.618846	0.48736	0.509695	0.283243	0.397811	0.370262	-0.254828	0.321442	-0.360999	0.598623	0.369684	0.369404	0.329404	-0.0198948	0.118245	0.515993	0.195115	0.378926	0.319288	-0.1446	0.472006	-0.109621	-0.083169	0.790138	0.479642	-0.417165	-0.442065	-0.0875239	-0.0678722	0.756681	0.107948	0.522691	0.0544992	0.705928	0.747364	0.201946	-0.10148	0.704604	0.0365919
26	0.247047	0.306452	0.179563	0.073781	0.244641	0.474325	0.355323	0.394458	0.362685	0.915247	0.591807	0.559865	0.565085	0.335235	0.430283	0.408957	-0.253986	0.34087	-0.339566	0.588393	0.39656	0.415621	0.356015	-0.00113173	0.135735	0.545535	0.215619	0.437678	0.345386	-0.148163	0.46207	-0.10799	-0.0798425	0.852127	0.471655	-0.403619	-0.435351	-0.0931132	-0.0711081	0.790758	0.121327	0.535296	0.0338252	0.719885	0.728597	0.186278	-0.106533	0.720056	0.0550564
27	0.244358	0.269546	0.173368	0.0612406	0.214328	0.492036	0.361899	0.380849	0.354515	0.914096	0.541713	0.572549	0.572798	0.350639	0.404232	0.361192	-0.285668	0.341741	-0.387431	0.551769	0.417723	0.399642	0.354882	-0.018839	0.134416	0.539197	0.191151	0.437552	0.332059	-0.171712	0.411302	-0.153832	-0.120006	0.902558	0.402456	-0.43928	-0.462901	-0.138699	-0.108167	0.756102	0.0824655	0.500037	0.00136794	0.700848	0.673747	0.131941	-0.143101	0.662682	0.0101599
28	0.306506	0.320236	0.225258	0.0757906	0.263245	0.585384	0.461763	0.447042	0.408868	1.00312	0.578431	0.679148	0.627606	0.433737	0.456202	0.395853	-0.247317	0.392074	-0.366391	0.573955	0.518201	0.474424	0.412859	0.0291963	0.189607	0.645376	0.241614	0.512036	0.384808	-0.164378	0.388903	-0.156064	-0.115711	0.967436	0.39159	-0.441746	-0.465403	-0.140935	-0.124699	0.747613	0.0802878	0.523161	-0.00815221	0.710127	0.636672	0.129235	-0.138647	0.635124	0.00796692
29	0.370426	0.358937	0.284127	0.119808	0.302379	0.667536	0.52958	0.483264	0.494762	1.0714	0.598149	0.785653	0.710516	0.536707	0.475112	0.41432	-0.226011	0.428324	-0.344899	0.612893	0.61498	0.534791	0.471048	0.059297	0.261252	0.725158	0.269026	0.592447	0.443971	-0.16716	0.355165	-0.166143	-0.11839	0.997595	0.355247	-0.441861	-0.456133	-0.146408	-0.131783	0.756644	0.0813046	0.502937	-0.0156852	0.710884	0.609529	0.107042	-0.153762	0.595442	-0.00243341
30	0.300533	0.282215	0.232793	0.048269	0.236007	0.594161	0.490599	0.401138	0.443044	0.986349	0.498872	0.748955	0.602982	0.477519	0.417487	0.337561	-0.276419	0.340249	-0.388311	0.521742	0.569476	0.490801	0.416439	0.00392016	0.204329	0.659215	0.187646	0.594943	0.384055	-0.0966893	0.45812	-0.106898	-0.0501973	1.25143	0.469098	-0.410884	-0.431002	-0.0866928	-0.0677015	0.881256	0.162575	0.643795	0.0438498	0.858766	0.712635	0.202455	-0.085326	0.679365	0.0796981
31	0.361785	0.312843	0.304192	0.0806025	0.289952	0.690001	0.603231	0.419049	0.543143	1.07757	0.515496	0.87151	0.701296	0.581164	0.460301	0.367527	-0.25579	0.393338	-0.377808	0.57136	0.690892	0.543484	0.480878	0.0473274	0.279704	0.751508	0.238985	0.670964	0.42305	-0.199837	0.29247	-0.201176	-0.156826	1.09897	0.286329	-0.471015	-0.48867	-0.201942	-0.17676	0.665298	0.0385417	0.460875	-0.0736296	0.667525	0.520361	0.0563379	-0.180757	0.483864	-0.0387756
32	0.411608	0.331286	0.351276	0.11236	0.316216	0.737629	0.656236	0.452133	0.573727	1.13756	0.516531	0.963997	0.719054	0.640829	0.488434	0.360781	-0.231524	0.400259	-0.362008	0.582	0.825974	0.575691	0.53531	0.0713721	0.320198	0.797283	0.283086	0.727089	0.45799	-0.182228	0.284241	-0.180074	-0.138228	1.21919	0.289234	-0.450659	-0.465284	-0.185953	-0.145241	0.680765	0.049119	0.48629	-0.0372455	0.680243	0.498	0.0666142	-0.160367	0.494034	-0.0226033
33	0.357312	0.279314	0.328447	0.0674722	0.271019	0.69256	0.627433	0.406486	0.543752	1.04929	0.452264	0.944986	0.671475	0.608906	0.420574	0.319648	-0.266803	0.328926	-0.382665	0.519722	0.811116	0.508686	0.493295	0.0298004	0.291443	0.753363	0.216544	0.750552	0.411112	-0.186438	0.262889	-0.190971	-0.151483	1.25917	0.267117	-0.449357	-0.478016	-0.1965	-0.17368	0.664445	0.0378294	0.4648	-0.0566704	0.664659	0.470563	0.0577453	-0.171421	0.445721	-0.037424
34	0.378401	0.296318	0.364579	0.0936006	0.272843	0.722654	0.652289	0.43477	0.558255	1.05952	0.459828	0.992176	0.665585	0.652156	0.419008	0.284305	-0.245762	0.323265	-0.380733	0.541981	0.939628	0.548353	0.521167	0.0499816	0.325627	0.816119	0.2542	0.750613	0.43602	-0.18437	0.249045	-0.190443	-0.137152	1.31295	0.257936	-0.436898	-0.466781	-0.194242	-0.155628	0.651449	0.0422294	0.464373	-0.0573304	0.65864	0.434607	0.0389322	-0.164358	0.428495	-0.0275645
35	0.404748	0.301077	0.410096	0.0978431	0.289285	0.755081	0.713429	0.437431	0.595531	1.06407	0.448517	1.05954	0.659183	0.692256	0.419149	0.271272	-0.23625	0.307338	-0.375632	0.538668	1.03904	0.581656	0.531604	0.0759381	0.354717	0.84233	0.243847	0.828477	0.443969	-0.180885	0.231391	-0.185475	-0.144329	1.3188	0.247315	-0.434482	-0.461189	-0.196173	-0.164868	0.635312	0.0374519	0.467845	-0.0471026	0.64396	0.42503	0.0314624	-0.174926	0.405319	-0.0365929
36	0.412367	0.284663	0.418346	0.114602	0.299961	0.775912	0.738945	0.431403	0.599103	1.05276	0.442131	1.08387	0.682404	0.72177	0.420792	0.280966	-0.242641	0.302359	-0.374465	0.55098	1.09487	0.582258	0.551812	0.0830293	0.410045	0.859853	0.243169	0.885453	0.454371	-0.193381	0.229779	-0.190064	-0.14497	1.3617	0.224875	-0.43575	-0.466499	-0.199481	-0.170238	0.603073	0.0239538	0.465788	-0.0771572	0.617769	0.380745	0.0241952	-0.176378	0.374239	-0.0429
37	0.434315	0.306563	0.445761	0.115962	0.308921	0.818804	0.773843	0.452058	0.627066	1.0464	0.422081	1.1132	0.670468	0.760135	0.412211	0.272688	-0.230647	0.310345	-0.366471	0.533718	1.13238	0.590941	0.591105	0.103452	0.420329	0.896848	0.278701	0.928183	0.473498	-0.191769	0.218488	-0.197058	-0.146971	1.36088	0.210427	-0.432761	-0.463951	-0.206695	-0.179993	0.561947	0.0189637	0.445861	-0.0722003	0.613956	0.355593	0.0150785	-0.187061	0.348406	-0.0389954
38	0.435586	0.313227	0.4803	0.115187	0.307762	0.820362	0.790095	0.447314	0.614838	1.00767	0.399226	1.11005	0.697886	0.764657	0.415961	0.260356	-0.224279	0.279592	-0.372893	0.520483	1.11213	0.598506	0.605717	0.101912	0.438473	0.910217	0.277485	0.948534	0.46107	-0.185719	0.195559	-0.199629	-0.149216	1.34512	0.188159	-0.432846	-0.466169	-0.212742	-0.18677	0.555051	0.0138988	0.434476	-0.0777978	0.585145	0.342247	0.00470504	-0.192871	0.322338	-0.052467
39	0.428596	0.295627	0.510188	0.0874314	0.297506	0.815196	0.803152	0.453168	0.652643	0.984719	0.374103	1.12642	0.652912	0.79456	0.388514	0.251919	-0.236156	0.278603	-0.378877	0.498419	1.10216	0.596594	0.620501	0.0926117	0.44886	0.910653	0.279838	0.991809	0.461658	-0.202488	0.175709	-0.217002	-0.160518	1.32395	0.180018	-0.450101	-0.471703	-0.233693	-0.203985	0.533444	-0.00284565	0.410373	-0.110007	0.553723	0.313295	-0.0230335	-0.214034	0.283474	-0.0566054
40	0.441058	0.308907	0.54002	0.105697	0.296004	0.843009	0.835233	0.478135	0.650861	0.944982	0.362082	1.1453	0.634183	0.798606	0.373735	0.242362	-0.230038	0.271002	-0.375277	0.492265	1.07538	0.58874	0.630312	0.124701	0.462699	0.928394	0.277481	1.02511	0.487017	-0.21272	0.160592	-0.208884	-0.171378	1.27031	0.170796	-0.444185	-0.46803	-0.234047	-0.197755	0.505275	-3.14036e-05	0.393647	-0.106764	0.52754	0.287096	-0.0259637	-0.219964	0.265798	-0.0704443
41	0.434961	0.303331	0.554783	0.0952858	0.295971	0.854919	0.841316	0.462348	0.651844	0.92395	0.337607	1.14863	0.614585	0.807537	0.361349	0.224793	-0.234992	0.253405	-0.379575	0.472999	1.02008	0.586688	0.646889	0.109673	0.464496	0.930711	0.305545	1.04619	0.468981	-0.216105	0.149806	-0.216812	-0.171312	1.2599	0.145998	-0.452346	-0.471339	-0.238977	-0.222736	0.475911	-0.0140675	0.387687	-0.115664	0.513809	0.237439	-0.0375695	-0.216682	0.234855	-0.0677189
42	0.461637	0.30422	0.598913	0.118527	0.319421	0.874795	0.870094	0.473046	0.662904	0.929288	0.328531	1.17596	0.631766	0.832707	0.362418	0.236637	-0.227019	0.239823	-0.368158	0.463388	0.997452	0.590278	0.682412	0.141274	0.503912	0.921461	0.296009	1.09441	0.485189	-0.201267	0.138637	-0.213226	-0.167119	1.23314	0.141343	-0.447839	-0.46774	-0.231566	-0.219569	0.453678	-0.0161808	0.364696	-0.113383	0.52264	0.247669	-0.0473877	-0.22382	0.228602	-0.0643021
43	0.442561	0.308496	0.607466	0.101631	0.294698	0.860841	0.849663	0.456249	0.644308	0.862402	0.315816	1.12073	0.600331	0.797163	0.34754	0.203961	-0.231742	0.198247	-0.373955	0.436757	0.938766	0.566396	0.688388	0.133316	0.498198	0.931834	0.295527	1.08426	0.479157	-0.222736	0.118398	-0.233515	-0.177285	1.18343	0.126023	-0.447538	-0.471229	-0.248677	-0.226537	0.427264	-0.0266006	0.35352	-0.127245	0.470726	0.208397	-0.0624724	-0.230509	0.193236	-0.0835311
44	0.450815	0.309203	0.629474	0.10423	0.28666	0.863053	0.844342	0.491781	0.674639	0.874357	0.324801	1.12359	0.585452	0.809434	0.328198	0.200782	-0.213144	0.190118	-0.368287	0.440526	0.902394	0.56414	0.712468	0.160209	0.519582	0.902148	0.303938	1.11083	0.487589	-0.215257	0.116387	-0.235067	-0.180704	1.14886	0.117265	-0.45108	-0.462898	-0.250649	-0.224101	0.398636	-0.0284656	0.341808	-0.119845	0.460588	0.19185	-0.0714125	-0.222625	0.204409	-0.0820296
45	0.452198	0.316327	0.653485	0.122772	0.29583	0.866535	0.844196	0.502987	0.684204	0.83353	0.3149	1.12926	0.571786	0.776739	0.329537	0.188081	-0.217648	0.182292	-0.370789	0.446794	0.871765	0.53971	0.726184	0.157291	0.531288	0.90248	0.32436	1.12884	0.498855	-0.213615	0.0941274	-0.227457	-0.175834	1.11592	0.106662	-0.447076	-0.464572	-0.256209	-0.22606	0.393646	-0.0283497	0.338335	-0.128261	0.451734	0.190584	-0.0789315	-0.222918	0.183952	-0.0714339
46	0.450545	0.30183	0.662583	0.117127	0.289274	0.839789	0.857777	0.485518	0.674372	0.821616	0.285233	1.09552	0.56189	0.778856	0.302525	0.164616	-0.221095	0.17079	-0.368528	0.411503	0.81539	0.525999	0.737238	0.168891	0.542105	0.88135	0.301097	1.15035	0.492023	-0.215345	0.0925663	-0.245194	-0.18341	1.06503	0.0884669	-0.449495	-0.468501	-0.261659	-0.232577	0.35477	-0.0384087	0.324708	-0.127648	0.441814	0.174739	-0.0892919	-0.220426	0.159992	-0.0821708
47	0.457295	0.317644	0.705123	0.133101	0.30089	0.847563	0.856949	0.507092	0.705125	0.801839	0.2807	1.10345	0.552659	0.781551	0.326112	0.172198	-0.21127	0.173301	-0.363333	0.409641	0.83155	0.545282	0.774444	0.185285	0.555953	0.866682	0.341196	1.15568	0.504599	-0.222101	0.0777847	-0.241053	-0.184744	1.04544	0.0931606	-0.441421	-0.453833	-0.258828	-0.232179	0.344951	-0.0351913	0.313075	-0.132236	0.405231	0.164282	-0.079196	-0.214366	0.158846	-0.0848619
48	0.432992	0.310746	0.70281	0.115782	0.279128	0.834092	0.823712	0.469741	0.705615	0.780857	0.263082	1.05707	0.543707	0.719228	0.273721	0.145005	-0.226498	0.142474	-0.3759	0.367707	0.784649	0.511006	0.768246	0.165393	0.529877	0.825659	0.320001	1.11151	0.483301	-0.23868	0.0719947	-0.255642	-0.199863	0.993647	0.0695153	-0.461612	-0.47467	-0.279075	-0.251454	0.307003	-0.0489754	0.284544	-0.149216	0.385369	0.143947	-0.109477	-0.243447	0.131212	-0.111547
49	0.436528	0.340056	0.725234	0.130251	0.289161	0.826943	0.823463	0.508481	0.69941	0.763761	0.25953	1.03897	0.521716	0.707301	0.281564	0.129673	-0.209627	0.133729	-0.375756	0.372042	0.758258	0.506772	0.792006	0.180177	0.5318	0.820934	0.353618	1.12002	0.481875	-0.22807	0.0704078	-0.251335	-0.196708	0.975402	0.063826	-0.447547	-0.464593	-0.274203	-0.241085	0.310139	-0.0527346	0.275135	-0.140084	0.383194	0.12125	-0.107073	-0.233655	0.136312	-0.110951
50	0.431977	0.319404	0.707602	0.101171	0.271458	0.79838	0.806029	0.483094	0.692287	0.713451	0.230123	1.0084	0.487266	0.659754	0.256926	0.115283	-0.217781	0.131612	-0.389291	0.356932	0.717422	0.481307	0.782167	0.168783	0.530026	0.804574	0.327924	1.09554	0.468943	-0.246727	0.0591493	-0.264636	-0.208136	0.915651	0.0563561	-0.452832	-0.471247	-0.285755	-0.248369	0.289407	-0.0695696	0.247988	-0.151754	0.358182	0.0921674	-0.112177	-0.240445	0.115681	-0.112307
51	0.431131	0.335568	0.73673	0.135783	0.269792	0.765773	0.801074	0.494862	0.699236	0.683933	0.219049	0.971068	0.484663	0.667477	0.24452	0.103484	-0.205714	0.124204	-0.379527	0.336606	0.736384	0.479293	0.79805	0.180387	0.529894	0.767395	0.34893	1.0818	0.467811	-0.242385	0.0529123	-0.261365	-0.197772	0.894757	0.0524064	-0.447037	-0.470755	-0.280975	-0.253688	0.280714	-0.0644266	0.240218	-0.151437	0.340389	0.0843318	-0.117196	-0.240515	0.0987653	-0.116584
52	0.43121	0.339298	0.735385	0.120851	0.261344	0.763001	0.792467	0.498131	0.690117	0.672911	0.20941	0.95372	0.485828	0.624176	0.250669	0.0963503	-0.197348	0.105173	-0.375227	0.32215	0.693678	0.455379	0.808002	0.201297	0.518091	0.730766	0.366798	1.06436	0.478345	-0.23833	0.0532945	-0.265087	-0.195602	0.868324	0.0501919	-0.450328	-0.466061	-0.282692	-0.24844	0.258742	-0.0601434	0.236017	-0.149878	0.318809	0.0958374	-0.122033	-0.240004	0.0937391	-0.109435
53	0.433514	0.365157	0.770319	0.136046	0.267692	0.756766	0.783786	0.502111	0.701376	0.657226	0.216616	0.94175	0.484787	0.634445	0.240652	0.0986193	-0.179717	0.0992282	-0.376729	0.34833	0.653896	0.449812	0.829811	0.226037	0.517341	0.718415	0.378017	1.05604	0.465425	-0.233018	0.057199	-0.257497	-0.191043	0.838548	0.0457946	-0.442906	-0.455943	-0.272334	-0.244794	0.260233	-0.0548785	0.222655	-0.138931	0.320185	0.0946344	-0.125749	-0.234386	0.0862181	-0.121114
54	0.413571	0.355786	0.772095	0.155192	0.272353	0.743847	0.782762	0.501122	0.710593	0.647322	0.209086	0.909962	0.464782	0.619276	0.220809	0.0904723	-0.176614	0.0963628	-0.370835	0.318499	0.658106	0.44673	0.814877	0.234896	0.511865	0.692032	0.380614	1.03185	0.458712	-0.224469	0.0441966	-0.257721	-0.191362	0.80579	0.0390959	-0.435713	-0.451906	-0.272347	-0.259551	0.259576	-0.0598177	0.223448	-0.146392	0.305267	0.0764432	-0.125386	-0.233839	0.0884004	-0.11676
55	0.387644	0.357145	0.779544	0.133152	0.238528	0.700047	0.729781	0.45755	0.68962	0.605865	0.180854	0.877504	0.42824	0.585417	0.20427	0.055985	-0.177755	0.07505	-0.393716	0.293448	0.599884	0.411801	0.789032	0.192583	0.495339	0.661087	0.365896	1.00024	0.44763	-0.253589	0.0180854	-0.270338	-0.204294	0.76729	0.0242806	-0.445142	-0.466435	-0.286413	-0.26277	0.241219	-0.0798452	0.212593	-0.162058	0.278157	0.059005	-0.156468	-0.249935	0.0783421	-0.130306
56	0.399659	0.374128	0.797855	0.136687	0.245129	0.691535	0.740905	0.492118	0.689395	0.598941	0.183494	0.857063	0.401999	0.569951	0.195468	0.0542118	-0.173355	0.0571646	-0.387414	0.304513	0.63667	0.399757	0.818303	0.214618	0.486476	0.657629	0.376986	0.992788	0.443901	-0.243545	0.0146535	-0.267507	-0.200574	0.73822	0.0210423	-0.445105	-0.465367	-0.281492	-0.273452	0.217003	-0.0808687	0.191667	-0.164469	0.268248	0.0543248	-0.154517	-0.247372	0.061834	-0.129666
57	0.382827	0.367257	0.806279	0.143775	0.21935	0.687611	0.720653	0.485255	0.680911	0.561655	0.190329	0.832386	0.394761	0.55409	0.190034	0.0556816	-0.168794	0.0445031	-0.387257	0.285158	0.618103	0.381054	0.81318	0.222815	0.47018	0.630808	0.379193	0.975681	0.418274	-0.251062	0.0114385	-0.270228	-0.208442	0.715907	0.00873512	-0.444081	-0.465265	-0.288359	-0.279471	0.214021	-0.0776988	0.2006	-0.1646	0.262168	0.0365294	-0.167519	-0.252357	0.045112	-0.134044
58	0.38663	0.368798	0.813086	0.157483	0.221707	0.667363	0.696136	0.4971	0.683286	0.542939	0.164414	0.811934	0.39467	0.536115	0.166703	0.0472474	-0.151726	0.0441274	-0.38003	0.279668	0.633761	0.37226	0.8128	0.243382	0.470145	0.62635	0.4187	0.959615	0.404328	-0.239786	0.0036922	-0.275681	-0.213523	0.698231	0.0136063	-0.445028	-0.465126	-0.290321	-0.282763	0.202227	-0.0783242	0.180358	-0.168054	0.253061	0.0229383	-0.169948	-0.258034	0.0499654	-0.145874
59	0.372922	0.363172	0.806006	0.148425	0.221956	0.634118	0.680431	0.499085	0.69338	0.541323	0.162198	0.802806	0.39487	0.527222	0.170854	0.0370121	-0.16108	0.030426	-0.387699	0.266238	0.607017	0.347943	0.790483	0.229961	0.445187	0.612021	0.409691	0.946928	0.382218	-0.262276	0.00949876	-0.279638	-0.212237	0.665803	0.00697712	-0.451217	-0.468317	-0.297219	-0.293292	0.196972	-0.0909977	0.165368	-0.18339	0.236167	0.0278926	-0.175997	-0.259884	0.0420546	-0.150612
60	0.376758	0.386848	0.818501	0.160053	0.223858	0.626475	0.676643	0.523827	0.685463	0.510381	0.170648	0.758167	0.361474	0.514539	0.148388	0.0345435	-0.128739	0.0330056	-0.382125	0.267066	0.59603	0.349337	0.798013	0.242374	0.441283	0.604145	0.401517	0.921445	0.384922	-0.244626	-0.000964894	-0.268776	-0.209489	0.657466	0.0164264	-0.440333	-0.453916	-0.282476	-0.271077	0.186827	-0.0771096	0.173207	-0.162498	0.232751	0.0332508	-0.163494	-0.247119	0.034655	-0.135748
Ca2+ influx AUC 30min	3.10423	3.67275	2.55933	2.11574	4.09489	6.4674	4.58266	6.4177	5.6163	14.2333	11.4504	8.26139	9.98156	4.89539	7.56612	8.14868	-4.94682	6.93756	-5.65718	26.0798	5.9657	6.71061	5.73917	-0.373618	1.46784	8.72915	3.12797	5.94975	6.99773	-1.26688	13.3953	2.07883	1.12181	13.7459	13.27	-7.86373	-8.54582	1.51386	0.622568	15.0153	3.96773	10.9536	3.89912	12.2389	16.7292	6.59356	1.19185	14.2324	2.52585
[truncated: 648 more columns]

## Sheet: Fig.1k
	Normalized Ca2+ flux (△F/F0 relative to control)
Time(sec)	ChR2-Vehicle-1	ChR2-Vehicle-2	ChR2-Vehicle-3	ChR2-Vehicle-4	ChR2-Vehicle-5	ChR2-Vehicle-6	ChR2-Vehicle-7	ChR2-Vehicle-8	ChR2-Vehicle-9	ChR2-Vehicle-10	ChR2-Vehicle-11	ChR2-Vehicle-12	ChR2-Vehicle-13	ChR2-Vehicle-14	ChR2-Vehicle-15	ChR2-Vehicle-16	ChR2-Vehicle-17	ChR2-Vehicle-18	ChR2-Vehicle-19	ChR2-Vehicle-20	ChR2-Vehicle-21	ChR2-Vehicle-22	ChR2-Vehicle-23	ChR2-Vehicle-24	ChR2-Vehicle-25	ChR2-Vehicle-26	ChR2-Vehicle-27	ChR2-Vehicle-28	ChR2-Vehicle-29	ChR2-Vehicle-30	ChR2-Vehicle-31	ChR2-Vehicle-32	ChR2-Vehicle-33	ChR2-Vehicle-34	ChR2-Vehicle-35	ChR2-Vehicle-36	ChR2-Vehicle-37	ChR2-Vehicle-38	ChR2-Vehicle-39	ChR2-Vehicle-40	ChR2-Vehicle-41	ChR2-Vehicle-42	ChR2-Vehicle-43	ChR2-Vehicle-44	ChR2-Vehicle-45	ChR2-Vehicle-46	ChR2-Vehicle-47	ChR2-Vehicle-48	ChR2-Vehicle-49
-5	-0.0615029	-0.0258114	-0.0615386	-0.0648931	-0.567407	-0.0663747	-0.0721453	-0.0711666	-0.0320973	0.0415433	-0.0557749	-0.0355594	-0.137583	-0.0627015	-0.0956561	-0.123043	-0.0726019	-0.0980062	-0.0249289	-0.024702	0.0152535	0.0186438	-0.0225945	0.0191398	-0.0864386	-0.0324144	-0.00278992	-0.0251988	-0.0246138	-0.00549659	0.0376508	-0.0203222	-0.0844108	-0.0931394	-0.068971	-0.0527207	-0.0575199	-0.0624256	-0.0687626	-0.00896408	-0.0726575	-0.0485214	-0.00835871	-0.0476968	0.0311981	-0.0108256	-0.0610097	-0.0401074	0.0293095
-4	-0.0441103	-0.011485	-0.0315581	-0.034095	-0.515081	-0.0562856	-0.0397292	-0.0428537	-0.0151766	0.0440041	-0.0524651	-0.0329072	-0.113704	-0.0330105	-0.0521951	-0.0742606	-0.0667915	-0.0729632	0.00107352	-0.00488338	0.0327105	0.0154296	0.0089417	0.0319799	-0.0622174	-0.0175766	0.00079925	-0.00464834	0.00186985	-0.00411676	0.0488128	-0.0085098	-0.0601508	-0.0384449	-0.0473797	-0.0449317	-0.0658354	-0.0444664	-0.0501931	-0.0136149	-0.0700935	-0.049289	0.0175512	-0.0293923	0.0338337	-0.00599241	-0.0394244	-0.0317819	0.00160451
-3	-0.0452831	-0.0116302	-0.0426673	-0.0326497	-0.448039	-0.0491702	-0.0520072	-0.0380433	-0.0171144	0.0275092	-0.0342109	-0.0398651	-0.0989473	-0.0324037	-0.0563937	-0.0621261	-0.0399594	-0.0659941	-0.0224514	-0.00963568	0.019631	0.00365416	-0.00847251	0.0233808	-0.0509749	-0.003548	-0.00116813	-0.0107185	-0.00458588	-0.000530362	0.0330814	-0.019381	-0.034631	-0.0273265	-0.0307048	-0.0380515	-0.0672978	-0.0382639	-0.0511723	-0.0175768	-0.0768226	-0.0320075	-0.0121069	-0.0439636	0.0142198	-0.0155272	-0.0732897	-0.027131	-0.00541356
-2	-0.0349026	-0.00227826	-0.0327517	-0.0257227	-0.358857	-0.031736	-0.0198764	-0.0178733	-0.0316574	0.019436	-0.033633	-0.000958221	-0.0642749	-0.0185891	-0.044831	-0.0373927	-0.0392162	-0.0526089	0.00738856	-0.00632736	0.0184767	-0.0022018	-0.0058395	0.0178564	-0.0371419	-0.0179044	-0.00749222	-0.00492091	-0.0275468	0.00307449	0.0164839	0.00962166	-0.0327594	-0.00724309	-0.0316439	-0.0314382	-0.0420098	-0.0379773	-0.045344	-0.0102631	-0.0599888	-0.0419569	-0.0138284	-0.044476	-0.002521	-0.0257867	-0.0347663	-0.0281885	-0.0144542
-1	-0.0199135	0.000172983	-0.0160637	0.00769921	-0.208084	-0.0213672	-0.0331308	-0.0155581	-0.0114545	0.00924096	0.0024531	-0.0175201	-0.0333116	-0.00376772	-0.0241892	-0.0286974	-0.0290763	-0.0145484	-0.00493599	0.00705315	0.00346118	0.00237614	0.0070073	0.0150118	-0.0159227	-0.00555298	-0.00627504	0.00216602	-0.00892247	0.00100542	0.019756	-0.00840039	-0.0134872	-0.0132969	-0.00564938	-0.0281686	-0.0330904	-0.0204969	-0.0293964	-0.00585872	-0.0422385	-0.0354663	-0.0139529	-0.00900621	0.00129318	-0.00814357	-0.0243274	-0.0119409	-0.0203495
0	0	0	0	0	0	0	0	0	0	0	0	0	0	0	0	0	0	0	0	0	0	0	0	0	0	0	0	0	0	0	0	0	0	0	0	0	0	0	0	0	0	0	0	0	0	0	0	0	0
1	-0.0503924	-0.0178395	-0.0296551	-0.0132298	0.134011	-0.0358384	-0.0404165	-0.0159605	-0.0402115	-0.0342728	-0.0218194	-0.0425802	0.00564777	-0.0128022	-0.0249906	0.00329257	-0.0097899	-0.0185467	-0.0325001	-0.0241823	-0.0482298	-0.0439061	-0.0230509	-0.0299076	-0.0268565	-0.0386503	-0.029795	-0.0307496	-0.0470633	-0.0420109	-0.024941	-0.078095	-0.0451083	-0.0268365	-0.0281245	-0.0235104	-0.0297561	-0.026075	-0.0179787	-0.0191324	-0.0338369	-0.021564	-0.0268703	-0.0409755	-0.0431066	-0.0190885	-0.0221526	-0.0247094	-0.0605515
2	0.0651464	0.0762161	0.0738362	0.0971082	0.349636	0.0665403	0.0424538	0.0853648	0.0438334	0.0391443	0.0600714	0.0681834	0.145834	0.101657	0.100689	0.132933	0.0783898	0.085225	0.0654038	0.070589	0.0570233	0.0433683	0.087085	0.0608361	0.0822046	0.0586425	0.0641577	0.0754724	0.0506256	0.0444395	0.0554225	0.0497879	0.0865075	0.0620843	0.0741703	0.00116682	-0.00150572	-0.0142812	0.0334196	0.0209318	0.00886523	0.00103332	-0.0165745	-0.0299622	-0.02928	-0.000955081	-0.0150501	0.00286928	-0.0482117
3	-0.00492516	0.0186875	0.0124526	0.0289461	0.300193	0.00428251	-0.00570596	0.033128	-0.0203992	-0.0341828	0.0188814	0.0183101	0.16961	0.0395636	0.0465549	0.0767129	0.019259	0.0558902	-0.00806645	-0.00609536	-0.0162951	-0.0240483	0.000352406	0.00579988	0.0296773	7.50509e-05	-0.0107578	0.0037429	-0.0125714	-0.00960645	-0.0107378	-0.0195245	0.0232894	0.00922552	0.0130852	-0.0154372	-0.0151537	0.00300693	0.0664505	0.0284214	0.0124712	0.00536014	-0.0156322	-0.0249143	-0.0434453	-0.000947822	-0.0199846	0.0126307	-0.0395988
4	-0.00302203	0.0220366	0.0243258	0.0285498	0.294857	0.0284854	0.00229116	0.0424983	-0.0266486	-0.0227845	0.0103844	0.02492	0.346006	0.0444154	0.0578847	0.0977552	0.0367234	0.0608383	-0.00319467	0.00158464	-0.0124171	-0.0340732	0.00708244	-0.00790684	0.0462453	-0.00454021	-0.00541872	0.00393773	-0.0217266	-0.013791	-0.022113	-0.0244989	0.0473188	0.0175197	0.0272617	0.0608565	0.103501	0.0881163	0.189689	0.0899458	0.105245	0.0796227	0.0741368	0.035328	0.0393404	0.0774791	0.0705549	0.0924851	0.0289519
5	-0.00129163	0.0323697	0.0428814	0.0265961	0.266991	0.0178229	0.00748598	0.0385016	-0.0326388	-0.0467755	0.0344205	0.0385518	0.567223	0.0482314	0.0650921	0.104679	0.0368028	0.0593325	-0.00690458	-0.00358325	-0.0280269	-0.0353387	0.0200011	-0.00243632	0.048331	-0.00280998	0.00924202	0.0167168	-0.0218564	-0.0175688	-0.0221266	-0.0189726	0.0526097	0.0398237	0.0301071	0.0375053	0.0608564	0.0304591	0.199552	0.042543	0.0732435	0.048104	-0.00308879	0.00995817	-0.0291705	0.0137106	0.0219366	0.029169	-0.0223507
6	0.0831917	0.123889	0.138198	0.112264	0.314281	0.0788542	0.0765116	0.119451	0.0386581	0.0171619	0.0959377	0.0768387	1.10009	0.153407	0.141883	0.220389	0.102059	0.144439	0.06488	0.0755963	0.0209512	0.0320433	0.0782722	0.0466855	0.135652	0.0449562	0.0900888	0.0672923	0.0536621	0.0591261	0.0429916	0.0496207	0.147166	0.149907	0.120473	0.0332066	0.0862992	0.0637219	0.427269	0.0821701	0.0904611	0.0448399	0.0296432	0.0337956	-0.034877	0.0445636	0.038377	0.0787476	-0.00346794
7	-0.0107091	0.0446923	0.0295219	0.0327073	0.135148	-0.00153427	0.0214406	0.030465	-0.0562865	-0.0764864	0.0119605	-0.0122612	1.23331	0.0775618	0.0696279	0.151099	0.0307396	0.0712687	-0.0172757	-0.0195679	-0.0608569	-0.0617878	-0.00419049	-0.0395084	0.0621125	-0.0249721	-0.0126829	-0.00972299	-0.0446851	-0.0199029	-0.0527412	-0.0413412	0.0645253	0.0939937	0.027582	0.0161171	0.080429	0.0352406	0.636637	0.0578302	0.0364895	0.0192435	-0.010268	-0.0293172	-0.0813577	0.0216557	0.00700308	0.0469746	-0.0586919
8	0.00266159	0.0924092	0.0631059	0.0352185	0.0987755	0.00809392	0.0357126	0.0529636	-0.0445782	-0.0809052	0.0195723	0.00158455	1.42189	0.118872	0.103633	0.178914	0.0396955	0.100132	-0.0137421	-0.00236732	-0.0359841	-0.0479732	0.00050067	-0.0217774	0.0733566	-0.0279859	0.0146324	0.00555592	-0.010552	-0.0277926	-0.0354682	-0.0247037	0.0865351	0.173908	0.0373004	0.143833	0.193974	0.146286	1.0007	0.16104	0.158999	0.146937	0.080929	0.0629301	0.0271263	0.120284	0.124239	0.16211	0.0535717
9	0.0385603	0.126452	0.0864178	0.0692399	0.0665819	0.0319724	0.0643825	0.0896385	-0.0209219	-0.0437284	0.0559565	0.052249	1.52405	0.174363	0.181095	0.243683	0.0746231	0.124575	0.0103216	0.0310689	-0.0241065	-0.0247473	0.0332637	-0.00873111	0.10598	-0.00278477	0.045356	0.0382125	-0.00250912	0.00444202	-0.00659087	-0.00604327	0.134424	0.279834	0.0837065	0.0916676	0.134764	0.103418	0.933838	0.13041	0.120948	0.0931919	0.026305	0.0168483	-0.0433065	0.0529146	0.0708395	0.119224	-0.0346626
10	0.0329805	0.114876	0.0850625	0.0521907	-0.00706834	0.0384627	0.0551286	0.0890399	-0.0457597	-0.0500589	0.0229043	0.0324452	1.49933	0.20288	0.196957	0.252522	0.0790433	0.128104	0.00724542	-0.00266364	-0.0466364	-0.0402035	0.0168123	-0.0177638	0.102027	-0.0078259	0.0315418	0.0240006	-0.00970047	-0.0349655	-0.0128437	-0.00378579	0.124842	0.362294	0.0763248	0.0741491	0.127811	0.0857011	0.865559	0.0960282	0.125557	0.10854	0.0215323	-0.0118622	-0.0642744	0.031125	0.0495509	0.0956684	-0.0464236
11	0.0892035	0.181284	0.15136	0.124945	-0.00376442	0.0964451	0.128563	0.137308	0.0140737	-0.00708106	0.106711	0.0720036	1.5883	0.307171	0.335065	0.351495	0.129711	0.200673	0.0392948	0.0569212	0.00254	0.00549733	0.0647386	0.0297816	0.164739	0.0512367	0.0745746	0.0830503	0.0445741	0.0296497	0.035962	0.0282777	0.173097	0.543289	0.140488	0.0603311	0.12294	0.0910183	0.830152	0.126513	0.122161	0.0469702	0.00746192	-0.0133087	-0.0931202	0.0337331	0.0463009	0.0964323	-0.0561803
12	0.13933	0.265964	0.218164	0.172479	-0.00227925	0.17204	0.169359	0.200731	0.051752	0.0289133	0.125411	0.124559	1.58025	0.40748	0.504385	0.445756	0.204232	0.262193	0.0950334	0.103184	0.0365201	0.0448898	0.125425	0.0797707	0.217298	0.0940749	0.138104	0.12218	0.0944825	0.0640525	0.0571376	0.0674143	0.243256	0.704555	0.199864	0.124408	0.183963	0.144512	0.806002	0.162127	0.166658	0.104124	0.0216953	0.0530774	-0.0560069	0.0774633	0.088075	0.143599	-0.0222767
13	0.0756159	0.177566	0.139382	0.112508	-0.117344	0.0760887	0.106056	0.126954	-0.0136638	-0.0564203	0.0432616	0.0714975	1.31635	0.425325	0.505125	0.37481	0.127472	0.20853	0.0187078	0.0380917	-0.0339795	-0.029544	0.0478338	-0.00136513	0.139766	0.014935	0.0572799	0.0534524	0.000135963	-0.00341747	-0.00765471	0.00610217	0.163219	0.619693	0.129779	0.152428	0.199742	0.147479	0.766071	0.17244	0.165451	0.11302	0.0167574	0.0364624	-0.0769207	0.0563186	0.0931045	0.167066	-0.00333952
14	0.0727933	0.185034	0.135995	0.11252	-0.146954	0.115461	0.116972	0.141508	-0.0194859	-0.0488996	0.0686598	0.0389879	1.22664	0.59071	0.659159	0.467198	0.128826	0.192624	0.0477494	0.0314676	-0.0511972	-0.0332019	0.0450897	-0.0099921	0.121344	0.0208824	0.0615366	0.0430895	0.00507691	-0.0230225	-0.0225767	-0.0294241	0.152245	0.623558	0.12228	0.143873	0.2349	0.131649	0.691337	0.167892	0.166795	0.0759053	0.0273902	0.0376133	-0.0800027	0.0680249	0.0762118	0.156468	-0.0249863
15	0.154193	0.264081	0.212813	0.183683	-0.11621	0.188116	0.18266	0.209074	0.0373829	0.0119177	0.110969	0.101039	1.22611	0.915292	0.923132	0.663627	0.218074	0.300464	0.0897642	0.0915805	0.013826	0.0349514	0.113952	0.0520356	0.196856	0.0748326	0.120815	0.113902	0.0431066	0.0645917	0.0412713	0.0537904	0.237752	0.682	0.206376	0.234849	0.243337	0.184321	0.6767	0.201373	0.192622	0.131006	0.0603778	0.0459953	-0.0599382	0.104082	0.141077	0.21361	0.00505919
16	0.105049	0.208314	0.17243	0.134625	-0.186939	0.123687	0.143268	0.153093	-0.00882195	-0.0295502	0.0435676	0.0785652	1.01532	1.04659	0.95947	0.667723	0.203996	0.241746	0.0269168	0.0473421	-0.0468969	-0.0158632	0.0655405	-0.00733623	0.154236	0.0261078	0.0777863	0.0528312	0.0198239	0.0051588	0.00119773	-0.00366026	0.18941	0.558631	0.16354	0.244678	0.256721	0.175034	0.621653	0.196503	0.189204	0.120728	0.0382377	0.0496446	-0.0603874	0.088802	0.122859	0.216303	-0.0148923
17	0.112419	0.199644	0.183242	0.124737	-0.210822	0.12695	0.149673	0.160094	-0.00390545	-0.015216	0.0627488	0.0690863	0.901777	1.17754	0.999208	0.780576	0.194041	0.229695	0.0236747	0.0458171	-0.0577123	-0.0315976	0.0570328	0.00415708	0.133408	0.0259103	0.0561751	0.0712451	0.0115249	-0.0152722	-0.0231919	-0.00957701	0.191274	0.516137	0.164835	0.289875	0.278501	0.204086	0.554863	0.222491	0.207946	0.125564	0.0303826	0.0403007	-0.0763121	0.0977825	0.128479	0.245474	-0.0151944
18	0.159426	0.280975	0.254374	0.187079	-0.179499	0.179424	0.212016	0.236261	0.0367509	0.0570121	0.135758	0.115114	0.893157	1.3583	1.07747	1.02569	0.300323	0.319521	0.0943251	0.096263	-0.00201562	0.0278749	0.126213	0.0408816	0.190616	0.0783156	0.141349	0.129546	0.0794101	0.0551288	0.053847	0.0452835	0.271849	0.527624	0.23893	0.427434	0.35079	0.259585	0.564294	0.252418	0.253754	0.168331	0.0660814	0.0989268	-0.0105389	0.152199	0.177101	0.370033	0.00879733
19	0.111517	0.218225	0.184853	0.12959	-0.23789	0.151185	0.16735	0.182358	-0.0109118	0.0190404	0.0458625	0.051032	0.728597	1.24373	0.986385	1.1191	0.278692	0.290236	0.025173	0.0501858	-0.060333	-0.0203618	0.0578119	-0.0238973	0.13657	0.0145374	0.0850873	0.0468547	0.0135206	0.0100122	-0.0125173	-0.0186085	0.199441	0.415512	0.17553	0.570255	0.363292	0.243556	0.495859	0.237632	0.240832	0.152432	0.0408234	0.0711791	-0.0529058	0.132607	0.128485	0.481147	-0.0119403
20	0.119522	0.205312	0.19818	0.132427	-0.261527	0.147223	0.187228	0.186772	-0.010362	0.0783865	0.0638995	0.0545507	0.63823	1.22348	0.913832	1.31984	0.273698	0.293304	0.0362525	0.0395152	-0.0541241	-0.0359261	0.0668913	-0.0287211	0.133697	0.0270542	0.0789184	0.0583161	0.015946	-0.00711777	-0.0161383	-0.0147962	0.199478	0.349954	0.183348	0.773752	0.390024	0.237687	0.455033	0.231158	0.249561	0.144474	0.0338411	0.0621765	-0.0650741	0.139423	0.125861	0.637607	-0.0325089
21	0.198707	0.278575	0.282845	0.222787	-0.222384	0.269279	0.249802	0.262373	0.0598461	0.164831	0.136544	0.131699	0.660085	1.31032	0.961405	1.66679	0.34692	0.384229	0.0860981	0.111026	3.96092e-05	0.0274091	0.146486	0.037896	0.212067	0.0789151	0.153447	0.123379	0.0921676	0.0459713	0.0472558	0.0291457	0.292297	0.392827	0.265959	1.08759	0.464089	0.304196	0.464289	0.284079	0.299333	0.194416	0.0588152	0.094645	-0.0194889	0.178356	0.209676	0.864073	0.0218829
22	0.146318	0.209476	0.227322	0.166615	-0.289417	0.20059	0.201719	0.209755	-0.00313579	0.223079	0.0767404	0.0954424	0.510614	1.09095	0.804696	1.62524	0.30155	0.312862	0.0449441	0.0524183	-0.0442636	-0.023923	0.0837194	-0.0135624	0.148333	0.0337911	0.0967168	0.0684206	0.0169961	0.00801225	0.00535707	-0.0122033	0.234848	0.285707	0.206137	1.35316	0.536115	0.307168	0.412299	0.265673	0.322194	0.183834	0.0745431	0.0845131	-0.0203746	0.168711	0.197582	0.917832	0.0297785
23	0.185466	0.227803	0.252573	0.177137	-0.278493	0.229766	0.240789	0.247152	0.0195474	0.358429	0.0859084	0.113798	0.472772	1.0523	0.761832	1.73633	0.333609	0.35921	0.0646621	0.0835163	-0.0356088	0.000566604	0.112843	0.0152993	0.169314	0.0552918	0.117909	0.093348	0.0574403	-0.00494579	0.0138957	0.00386318	0.260956	0.276334	0.228162	1.64671	0.604374	0.3374	0.395311	0.288778	0.342094	0.183516	0.0841391	0.110021	-0.0306525	0.172061	0.178474	0.961049	0.0743317
24	0.270674	0.33216	0.351343	0.26369	-0.246763	0.323177	0.318471	0.342637	0.0968473	0.566897	0.176217	0.175941	0.518159	1.13016	0.836766	1.944	0.442567	0.470067	0.111074	0.151638	0.0240642	0.0667974	0.208966	0.0724722	0.255667	0.134995	0.217269	0.158922	0.148336	0.100989	0.0702996	0.0953887	0.367493	0.327498	0.350664	1.83253	0.663833	0.338126	0.380259	0.280396	0.344985	0.156168	0.0407184	0.101295	-0.0252514	0.160836	0.188663	0.944635	0.0131856
25	0.149244	0.19219	0.241559	0.148912	-0.347632	0.243722	0.212165	0.228649	-0.0136025	0.481164	0.0301729	0.0691677	0.327291	0.830876	0.612161	1.66945	0.355703	0.324813	0.00574285	0.0358065	-0.0770942	-0.0306398	0.0905982	-0.0430634	0.119642	0.0198767	0.0864633	0.0485023	-0.000779676	-0.019196	-0.0268761	-0.0494533	0.240847	0.149639	0.222637	1.8537	0.721637	0.355759	0.331796	0.253793	0.333673	0.138879	0.0272362	0.0513163	-0.0689863	0.155086	0.14741	0.886602	0.00289974
26	0.237616	0.25996	0.316839	0.220958	-0.29597	0.333962	0.282846	0.300619	0.0529844	0.546724	0.0959885	0.125498	0.346962	0.815891	0.588797	1.69912	0.419374	0.438913	0.0573708	0.0945193	-0.0202889	0.0202773	0.150829	0.0233912	0.180989	0.0743721	0.149452	0.106772	0.0633789	0.0345499	0.0371741	0.0219172	0.300462	0.1777	0.299101	1.93884	0.899984	0.451611	0.409148	0.343088	0.435184	0.207603	0.111145	0.128738	0.0059273	0.214931	0.225797	0.926291	0.0348557
27	0.256021	0.264552	0.330325	0.214241	-0.322482	0.370417	0.288407	0.300473	0.0386187	0.53982	0.101634	0.138581	0.310237	0.726692	0.532774	1.61047	0.422871	0.453015	0.0544312	0.0936904	-0.0462004	0.00406608	0.128869	0.0159944	0.160242	0.0614458	0.152798	0.0867861	0.0547372	0.0282896	0.0166591	0.0155926	0.320733	0.148073	0.307568	1.82088	0.951484	0.500582	0.369681	0.347984	0.453254	0.227928	0.102254	0.11744	0.00621947	0.229688	0.230521	0.884443	0.044749
28	0.304472	0.294522	0.361361	0.249965	-0.314813	0.462863	0.331862	0.318702	0.0455349	0.497843	0.121607	0.146725	0.29115	0.653911	0.483279	1.51891	0.463223	0.462544	0.0627899	0.100593	-0.0326933	0.00827468	0.143914	0.0212611	0.15114	0.069262	0.163008	0.104017	0.0515233	0.0378033	0.0345327	0.0192465	0.315658	0.119682	0.317507	1.6528	1.02009	0.570368	0.371961	0.360163	0.462159	0.216135	0.0983188	0.128242	0.0150016	0.22761	0.222868	0.83181	0.0422279
29	0.331829	0.296861	0.373607	0.253582	-0.330564	0.564782	0.348233	0.344434	0.0496512	0.452644	0.10168	0.136777	0.268209	0.615968	0.446922	1.46305	0.479126	0.496406	0.0598803	0.101463	-0.0438604	0.0117567	0.146066	0.0145511	0.135331	0.073094	0.165847	0.10675	0.0676235	0.03098	0.0176553	0.0236295	0.320728	0.102091	0.353178	1.57365	1.05857	0.68486	0.385769	0.378573	0.519903	0.25883	0.130203	0.157232	0.057108	0.253438	0.249414	0.830321	0.0766103
30	0.362254	0.27944	0.349235	0.225825	-0.376153	0.631055	0.372006	0.317464	0.00595035	0.344693	0.0585213	0.12178	0.204679	0.511344	0.368853	1.3478	0.459453	0.459898	0.0177116	0.0496282	-0.0874381	-0.0268547	0.0951835	-0.0298663	0.0761038	0.030713	0.129949	0.0723846	0.0160051	-0.00980903	-0.0184742	-0.0229713	0.303433	0.0287348	0.311871	1.38642	0.996361	0.727171	0.34182	0.342231	0.501107	0.204233	0.0682216	0.101426	0.0171404	0.236437	0.201468	0.738079	0.0277164
31	0.490251	0.34797	0.409914	0.275835	-0.334568	0.801608	0.495455	0.408165	0.0664987	0.331931	0.110055	0.187634	0.227724	0.483389	0.370896	1.32374	0.539649	0.547174	0.0638445	0.0950909	-0.0449003	0.0133917	0.139529	0.0155042	0.0990169	0.0799043	0.187497	0.108883	0.0660876	0.0348794	0.0239373	0.0168146	0.396465	0.0621161	0.378207	1.2335	0.961676	0.805783	0.333838	0.351168	0.514019	0.18992	0.0874988	0.119633	0.0362694	0.241484	0.236607	0.673979	0.0317597
32	0.5963	0.445626	0.45861	0.319182	-0.309109	0.92443	0.582683	0.47673	0.0825416	0.325999	0.151518	0.212183	0.256893	0.463312	0.380701	1.30471	0.559772	0.599292	0.104915	0.131943	-0.0151504	0.0541762	0.167521	0.0411722	0.119392	0.109126	0.214344	0.157534	0.101308	0.0768327	0.0595599	0.0605532	0.464182	0.0683056	0.427895	1.16082	0.995099	0.905421	0.387702	0.440288	0.582265	0.258635	0.166715	0.192393	0.101339	0.312527	0.296153	0.687687	0.0722969
33	0.684213	0.472011	0.474017	0.354921	-0.317747	0.995995	0.682907	0.501666	0.0784219	0.240797	0.135695	0.213918	0.241182	0.409875	0.33792	1.24254	0.633353	0.611675	0.082664	0.136352	-0.00785845	0.0427181	0.175011	0.0429398	0.102301	0.108961	0.233896	0.145015	0.0947799	0.0810098	0.0489097	0.0577668	0.512854	0.0452129	0.450275	1.0301	0.89329	0.903454	0.37455	0.420649	0.590718	0.228368	0.110874	0.147048	0.0912945	0.291007	0.271115	0.655248	0.0566917
34	0.758368	0.499125	0.490721	0.352831	-0.319427	1.01554	0.75881	0.582262	0.0758315	0.18495	0.0991069	0.237795	0.236923	0.386801	0.321559	1.1472	0.645405	0.645108	0.0835193	0.126797	-0.0263323	0.0518054	0.16253	0.0531764	0.0806887	0.0991863	0.229253	0.145193	0.0967979	0.0695901	0.0584689	0.049868	0.56118	0.0403695	0.473109	0.947551	0.886504	0.938872	0.390857	0.419247	0.656366	0.256796	0.144097	0.163565	0.135628	0.322447	0.29664	0.626497	0.0720605
35	0.778013	0.529667	0.495052	0.379701	-0.335092	0.990454	0.821966	0.630956	0.0601992	0.144874	0.112714	0.239025	0.215341	0.350318	0.300668	1.08758	0.699933	0.641223	0.0728321	0.121413	-0.0330351	0.0453594	0.167423	0.0487043	0.0678271	0.0919863	0.217367	0.146124	0.100967	0.0734901	0.0387888	0.0450564	0.61631	0.0184054	0.496751	0.837993	0.791142	0.922199	0.352521	0.424086	0.665255	0.212536	0.101819	0.152351	0.11183	0.312659	0.263927	0.571354	0.0461604
36	0.817262	0.569441	0.507421	0.417792	-0.32556	0.967714	0.885111	0.700333	0.0868066	0.121337	0.140621	0.270657	0.222548	0.29961	0.291483	1.04958	0.731756	0.672895	0.0978072	0.129225	-0.0166582	0.0606537	0.158965	0.0463844	0.0597367	0.112285	0.253289	0.158104	0.112729	0.0774989	0.0495325	0.049539	0.67653	0.0166876	0.546184	0.824317	0.766864	0.938371	0.381472	0.45628	0.742186	0.242814	0.14472	0.161511	0.12022	0.353595	0.307598	0.569181	0.0759469
37	0.794534	0.609538	0.529952	0.427035	-0.332971	0.919428	0.901067	0.733807	0.0845402	0.0990439	0.15452	0.277163	0.213307	0.28835	0.273509	1.01962	0.741149	0.704377	0.0826846	0.134326	-0.0177259	0.0552113	0.161179	0.0467187	0.0517655	0.10892	0.239327	0.163492	0.096977	0.0980344	0.053787	0.051585	0.72704	0.00218573	0.570982	0.790777	0.734625	0.93624	0.388427	0.480183	0.791126	0.262741	0.145457	0.188723	0.103961	0.379307	0.312656	0.559991	0.0788656
38	0.771966	0.646893	0.560508	0.481198	-0.317633	0.879643	0.931919	0.777643	0.0997426	0.103525	0.173453	0.311821	0.225428	0.292284	0.281374	0.976479	0.758227	0.753483	0.100669	0.15839	-0.00232145	0.0771187	0.190246	0.0560859	0.0580732	0.143229	0.262255	0.171564	0.122417	0.0915283	0.0786303	0.0783249	0.753085	-0.00147436	0.61081	0.783713	0.723889	0.94344	0.405972	0.503879	0.866327	0.28294	0.183332	0.23758	0.125025	0.42589	0.340421	0.570075	0.0977187
39	0.714055	0.657255	0.545276	0.497576	-0.334593	0.836542	0.902471	0.778473	0.100975	0.0736264	0.149812	0.320908	0.20895	0.266285	0.262683	0.912064	0.755702	0.799346	0.0846888	0.151907	-0.0151014	0.0706284	0.174739	0.0557002	0.0284511	0.117506	0.255672	0.164754	0.109925	0.0855167	0.0581149	0.049549	0.725531	-0.0109907	0.652229	0.747973	0.668777	0.903358	0.396515	0.524023	0.917258	0.303187	0.152658	0.193877	0.105731	0.439017	0.339525	0.534574	0.110774
40	0.660219	0.658013	0.55482	0.492294	-0.339834	0.80633	0.893501	0.776047	0.0875046	0.0425361	0.138995	0.3374	0.203366	0.257166	0.251287	0.865585	0.736304	0.818029	0.088277	0.151094	-0.0125487	0.0694201	0.176106	0.0500734	0.0104763	0.114191	0.23621	0.15873	0.103824	0.0772952	0.035938	0.0468952	0.715906	-0.0356253	0.665041	0.733664	0.599068	0.875138	0.380991	0.498408	0.960604	0.282722	0.13134	0.161999	0.0713748	0.446723	0.311264	0.5208	0.0753536
41	0.610973	0.649105	0.545317	0.544623	-0.35202	0.762781	0.856734	0.78035	0.0878986	0.0383223	0.14846	0.339532	0.192553	0.245594	0.237781	0.830445	0.736001	0.858584	0.0866906	0.147852	-0.026249	0.0764598	0.165522	0.0606141	0.00610262	0.126871	0.255891	0.159576	0.100133	0.0890602	0.0459929	0.0390267	0.713943	-0.0412637	0.711492	0.725232	0.566348	0.861565	0.377336	0.523462	1.04865	0.288825	0.151049	0.197466	0.0834165	0.473582	0.342674	0.509355	0.0773376
42	0.561883	0.640903	0.565529	0.57179	-0.336356	0.738181	0.828985	0.771259	0.121173	0.0467329	0.155255	0.394402	0.193096	0.245238	0.240991	0.800484	0.717411	0.921091	0.102123	0.162378	-0.00931466	0.0814328	0.179174	0.0802774	0.0115759	0.132234	0.269067	0.187166	0.125052	0.099864	0.0607976	0.063764	0.66112	-0.0336395	0.75636	0.743493	0.551064	0.844571	0.400787	0.530089	1.15274	0.352925	0.170286	0.190233	0.0809742	0.510391	0.348621	0.52124	0.0979368
43	0.501971	0.618453	0.541366	0.589926	-0.350026	0.692758	0.797239	0.723854	0.105856	0.0306258	0.139019	0.43341	0.185435	0.250466	0.21878	0.759679	0.685744	0.955409	0.0979374	0.152492	-0.0191093	0.075606	0.161241	0.0659958	-0.0169227	0.128353	0.26923	0.161814	0.110125	0.0742218	0.043436	0.0525378	0.637511	-0.0651495	0.791109	0.715348	0.51865	0.813355	0.389836	0.516205	1.23589	0.366509	0.147337	0.194552	0.0536042	0.528378	0.339027	0.498909	0.0771481
44	0.469175	0.593046	0.535401	0.622775	-0.34578	0.654359	0.776796	0.718426	0.0944247	0.0437793	0.156827	0.475978	0.17764	0.252757	0.222097	0.718624	0.682068	1.00705	0.0754815	0.170867	-0.0125314	0.0806674	0.171449	0.0680947	-0.0179045	0.12648	0.267428	0.176482	0.126646	0.101279	0.0558936	0.0546357	0.630707	-0.0712443	0.819043	0.711849	0.503426	0.792315	0.412452	0.580308	1.33007	0.441229	0.181474	0.200819	0.0466762	0.576958	0.336073	0.521627	0.102938
45	0.432228	0.557657	0.517622	0.626286	-0.343907	0.622019	0.725406	0.694517	0.0926298	0.0205592	0.149972	0.512507	0.167971	0.261298	0.215991	0.685382	0.659897	0.993427	0.0857342	0.172695	-0.00953392	0.0848696	0.172616	0.0620238	-0.0253145	0.119333	0.297586	0.181693	0.110968	0.0880698	0.0560146	0.0651994	0.590115	-0.0751111	0.866893	0.680462	0.486834	0.790139	0.399447	0.54991	1.41625	0.493517	0.16373	0.187136	0.0378168	0.607499	0.342932	0.501429	0.0934993
46	0.397886	0.550092	0.515422	0.644627	-0.334811	0.610226	0.713015	0.679384	0.124805	0.0250982	0.163348	0.556114	0.175277	0.274223	0.216142	0.676128	0.66163	0.99806	0.102078	0.188526	-0.00362362	0.102197	0.182306	0.0827006	-0.0146148	0.145011	0.309354	0.194219	0.131115	0.117361	0.069947	0.080925	0.570999	-0.0774224	0.904526	0.690909	0.482595	0.787586	0.42613	0.579826	1.50725	0.568325	0.195712	0.226371	0.0230624	0.650833	0.36222	0.513477	0.104474
47	0.367963	0.508841	0.492613	0.653553	-0.329384	0.558328	0.683367	0.671311	0.112996	0.0548889	0.156165	0.595236	0.180773	0.273328	0.205063	0.635864	0.61708	0.968837	0.0978451	0.186758	-0.00261947	0.0993053	0.190476	0.0783246	-0.0242693	0.129931	0.322465	0.200762	0.143436	0.120606	0.0755966	0.0792702	0.560555	-0.0881953	0.938565	0.655112	0.441017	0.769862	0.41357	0.555819	1.55815	0.597181	0.166222	0.181992	0.0304047	0.664893	0.358613	0.494123	0.0661207
48	0.341849	0.48105	0.477917	0.660405	-0.328252	0.52733	0.639545	0.613468	0.130671	0.038675	0.164432	0.611063	0.170226	0.256872	0.198888	0.616649	0.601928	0.953748	0.0966211	0.188263	-0.0102265	0.109325	0.182996	0.0834637	-0.0407695	0.132851	0.321848	0.198263	0.143467	0.122855	0.0860046	0.0824528	0.523694	-0.0810153	0.951057	0.613321	0.42664	0.753138	0.426206	0.575526	1.6013	0.644816	0.16341	0.201655	0.0144507	0.679449	0.356206	0.506511	0.0653002
49	0.347368	0.476728	0.47546	0.683449	-0.317534	0.509558	0.61553	0.641315	0.135579	0.0581866	0.181853	0.610352	0.180092	0.282966	0.204918	0.608006	0.601022	0.97094	0.127216	0.206247	0.0186512	0.12044	0.20794	0.103626	-0.0217492	0.156533	0.363278	0.228663	0.157489	0.124928	0.0894076	0.10564	0.515836	-0.0753361	0.978708	0.626803	0.460994	0.7773	0.460613	0.622981	1.67612	0.684954	0.234782	0.239611	0.0402941	0.736451	0.406702	0.541061	0.128718
50	0.299775	0.429509	0.424393	0.67431	-0.342778	0.452902	0.564027	0.59471	0.110044	0.0110213	0.151911	0.608873	0.133713	0.248964	0.189068	0.588043	0.561953	0.899669	0.0801196	0.191864	-0.0136441	0.105409	0.17144	0.0901034	-0.0552767	0.132758	0.326002	0.193558	0.113768	0.105343	0.0727667	0.0691516	0.458024	-0.110014	0.94961	0.555811	0.427799	0.729373	0.438974	0.612692	1.61218	0.635966	0.180559	0.207467	0.00786666	0.700606	0.374213	0.505257	0.101236
51	0.306381	0.444086	0.4385	0.664905	-0.327491	0.430768	0.548942	0.578107	0.141945	0.0326686	0.189412	0.607437	0.146658	0.287894	0.194234	0.603136	0.553851	0.902011	0.110743	0.214949	0.0156783	0.132019	0.197877	0.105595	-0.0433788	0.15244	0.365337	0.21493	0.141993	0.124167	0.0938404	0.0897441	0.464267	-0.0923533	0.944093	0.545384	0.441358	0.748831	0.464888	0.636072	1.62711	0.627285	0.200644	0.231927	0.0241991	0.72742	0.386879	0.528302	0.105987
52	0.295584	0.420984	0.412574	0.659424	-0.326363	0.414579	0.540746	0.560419	0.12485	0.0137725	0.191296	0.615572	0.119586	0.270523	0.18208	0.561345	0.559007	0.858183	0.112589	0.206063	0.0147067	0.112851	0.200025	0.0917716	-0.0553032	0.151031	0.368911	0.218963	0.145555	0.121389	0.0940745	0.0865907	0.434802	-0.0867257	0.916667	0.541938	0.43371	0.738666	0.488151	0.631705	1.60554	0.596057	0.218747	0.228819	0.00781075	0.706731	0.394243	0.532308	0.121664
53	0.285553	0.417101	0.398813	0.630388	-0.330302	0.389081	0.519017	0.537527	0.127288	0.0256491	0.142779	0.566942	0.1131	0.269593	0.181212	0.557741	0.500123	0.845602	0.113996	0.220921	-0.00477785	0.119204	0.189085	0.116245	-0.0577483	0.144286	0.366131	0.223384	0.126771	0.130535	0.0899698	0.0723288	0.412286	-0.0879788	0.906648	0.519813	0.43132	0.749779	0.494033	0.661377	1.58894	0.598134	0.2279	0.257385	0.0284915	0.716783	0.373397	0.540843	0.11803
54	0.294084	0.401175	0.392447	0.609749	-0.326994	0.373117	0.503739	0.52753	0.137216	0.0360674	0.186382	0.598645	0.113677	0.265336	0.171175	0.549826	0.506695	0.78422	0.101883	0.243642	0.00406109	0.130888	0.202634	0.113128	-0.0504375	0.161598	0.378382	0.243323	0.153377	0.137212	0.0922984	0.10181	0.415075	-0.0959153	0.896483	0.49971	0.408353	0.711504	0.5147	0.667282	1.52221	0.54744	0.206519	0.227347	0.0215548	0.69099	0.405982	0.541997	0.12792
55	0.294118	0.403019	0.388082	0.622238	-0.310811	0.365524	0.4933	0.531886	0.155537	0.0563389	0.202805	0.592728	0.10822	0.28283	0.192117	0.557469	0.486035	0.770817	0.118227	0.244619	0.0191437	0.144953	0.217009	0.129994	-0.0403511	0.169613	0.417432	0.258483	0.171382	0.151147	0.106509	0.112878	0.400271	-0.0838679	0.870388	0.500689	0.427579	0.723777	0.550924	0.684689	1.47823	0.575117	0.23916	0.276927	0.0435135	0.692076	0.419078	0.581292	0.156695
56	0.28165	0.395408	0.381145	0.596187	-0.319411	0.366962	0.468505	0.503038	0.150437	0.0472513	0.179084	0.560164	0.113245	0.270059	0.180866	0.545647	0.463357	0.76091	0.120549	0.256328	0.0234285	0.128526	0.208071	0.120106	-0.061714	0.168343	0.405235	0.252657	0.158497	0.144996	0.101587	0.0951735	0.393474	-0.0861315	0.83883	0.455983	0.371652	0.706321	0.55446	0.69598	1.38185	0.509513	0.209369	0.233626	0.0134036	0.643053	0.404557	0.554965	0.123312
57	0.270807	0.37911	0.355739	0.577235	-0.317416	0.349597	0.45158	0.495185	0.154037	0.0764416	0.184671	0.528398	0.0883789	0.236637	0.173323	0.510943	0.43209	0.727093	0.109457	0.255707	0.0217126	0.145341	0.207005	0.136638	-0.0520813	0.170141	0.401784	0.267521	0.155727	0.138991	0.104973	0.118769	0.376184	-0.0998612	0.830599	0.46683	0.421668	0.702406	0.595366	0.73236	1.37384	0.550125	0.244294	0.280939	0.0350914	0.640009	0.426076	0.578432	0.160518
58	0.270396	0.367559	0.338478	0.579092	-0.309584	0.34984	0.450469	0.481784	0.16029	0.0573318	0.188351	0.488923	0.0863818	0.237626	0.182325	0.514427	0.432357	0.689182	0.111074	0.273823	0.0237938	0.143476	0.215215	0.134635	-0.0516993	0.170957	0.402734	0.26078	0.155903	0.162197	0.10543	0.109618	0.383275	-0.0855519	0.795724	0.427218	0.386416	0.694635	0.608559	0.724437	1.317	0.495528	0.245398	0.240362	0.030985	0.611463	0.409301	0.575247	0.149825
59	0.261242	0.365548	0.332188	0.531965	-0.314084	0.327241	0.450681	0.464542	0.169702	0.0497519	0.20957	0.475473	0.0858812	0.23758	0.178494	0.517574	0.41707	0.680246	0.107696	0.279229	0.0203724	0.160278	0.217429	0.140659	-0.0488044	0.16871	0.404032	0.262447	0.171092	0.157694	0.0926354	0.112892	0.37175	-0.0883383	0.772978	0.409642	0.359618	0.683006	0.630443	0.750748	1.23723	0.464603	0.225653	0.234786	0.0302336	0.575286	0.394801	0.57653	0.135464
60	0.260335	0.36154	0.317977	0.503347	-0.32151	0.32399	0.435065	0.452997	0.165603	0.0659103	0.178868	0.440041	0.0745527	0.223951	0.153855	0.493253	0.429883	0.655407	0.106907	0.27508	0.0170701	0.146073	0.22216	0.143721	-0.0527205	0.166405	0.374173	0.269871	0.15574	0.157592	0.099367	0.104535	0.342444	-0.101585	0.7377	0.410776	0.366028	0.682696	0.649843	0.764332	1.19983	0.453871	0.244681	0.243247	0.0331401	0.568362	0.421296	0.582773	0.143412
Ca2+ influx AUC 30min	3.55274	5.31601	5.28933	3.91498	-2.34642	4.92785	4.48273	5.01277	0.217122	3.70899	2.07087	2.22919	22.9355	18.1265	15.0147	24.285	6.34128	7.28225	1.11891	1.57023	-0.767576	-0.21879	2.24654	0.249911	3.81804	1.03839	2.45587	1.90201	0.820651	0.379683	0.224905	0.142887	5.54887	8.69663	4.89371	18.8945	10.7838	6.54818	14.4885	5.63438	6.41676	3.57729	1.26465	1.52805	-1.00549	3.17011	3.40401	11.759	-0.0445179
[truncated: 588 more columns]

## Sheet: Fig.1l
	Light-induced OCR(%)
Control-Vehicle-1	-7.8117
Control-Vehicle-2	-0.0243
Control-Vehicle-3	-5
Control-Vehicle-4	-5.8072
Control-Vehicle-5	-2.8102
Control-Vehicle-6	-3.4027
Control-Vehicle-7	-6.4466
Control-Vehicle-8	-3.6943
Control-Vehicle-9	14.3981
Control-Vehicle-10	-0.8743
Control-Vehicle-11	-7.1764
Control-Vehicle-12	-3.4298
ChR2-Vehicle-1	10.9299
ChR2-Vehicle-2	13.3693
ChR2-Vehicle-3	12.2496
ChR2-Vehicle-4	6.0396
ChR2-Vehicle-5	7.8155
ChR2-Vehicle-6	-7
ChR2-Vehicle-7	-4.6492
ChR2-Vehicle-8	14.8219
ChR2-Vehicle-9	10.5917
ChR2-Vehicle-10	12.3291
ChR2-Vehicle-11	3.7624
ChR2-Vehicle-12	17.7109
ChR2-Vehicle-13	4.2765
ChR2-Vehicle-14	1.7325
ChR2-Vehicle-15	11.6175
ChR2-Vehicle-16	7.3379
ChR2-Vehicle-17	14.1401
ChR2-Vehicle-18	26.4691
ChR2-Vehicle-19	16.5074
Control-L-type inhibitor-1	-4.3414
Control-L-type inhibitor-2	-14.0934
Control-L-type inhibitor-3	-0.9578
Control-L-type inhibitor-4	-1.4982
Control-L-type inhibitor-5	0.0973
Control-L-type inhibitor-6	-9.5615
Control-L-type inhibitor-7	8.7036
Control-L-type inhibitor-8	2.7014
Control-L-type inhibitor-9	-4.9994
Control-L-type inhibitor-10	-3.181
Control-L-type inhibitor-11	-3.6572
Control-L-type inhibitor-12	-0.4759
Control-L-type inhibitor-13	-0.7921
Control-L-type inhibitor-14	-2.3918
Control-L-type inhibitor-15	4.7127
ChR2-L-type inhibitor-1	-0.5364
ChR2-L-type inhibitor-2	-5.9954
ChR2-L-type inhibitor-3	-7.2446
ChR2-L-type inhibitor-4	-8.645
ChR2-L-type inhibitor-5	0.4437
ChR2-L-type inhibitor-6	-0.1965
ChR2-L-type inhibitor-7	-1.4741
ChR2-L-type inhibitor-8	-7.496
ChR2-L-type inhibitor-9	-0.3029
ChR2-L-type inhibitor-10	-5.1537
ChR2-L-type inhibitor-11	-4.3422
ChR2-L-type inhibitor-12	-1.3121
ChR2-L-type inhibitor-13	8.604
ChR2-L-type inhibitor-14	-3.8037
ChR2-L-type inhibitor-15	12.1467

## Sheet: Fig.1m
	Relative glucose oxidation (cpm μg protein-1)
Control-Light-off-1	1.09686
Control-Light-off-2	1.11913
Control-Light-off-3	0.518582
Control-Light-off-4	0.720594
Control-Light-off-5	0.756736
Control-Light-off-6	1.78809
Control-Light-on-1	0.786748
Control-Light-on-2	0.922928
Control-Light-on-3	1.59253
Control-Light-on-4	0.596676
Control-Light-on-5	1.1827
Control-Light-on-6	0.501479
ChR2-Light-off-1	1.49323
ChR2-Light-off-2	1.75048
ChR2-Light-off-3	1.42056
ChR2-Light-off-4	2.03287
ChR2-Light-off-5	0.562029
ChR2-Light-off-6	1.43374
ChR2-Light-on-1	2.61023
ChR2-Light-on-2	3.32772
ChR2-Light-on-3	3.16889
ChR2-Light-on-4	3.58987
ChR2-Light-on-5	3.39303
ChR2-Light-on-6	3.42737

[truncated: 39 more sheets: Fig.2b, Fig.2c, Fig.2d(Wt), Fig.2d(Ucp1KO), Fig.2d(Serca2KD), Fig.2d(AUC), Fig.2f, Fig.2g, Fig.3a, Fig.3b, Fig.4a, Fig.4b, Fig.4c, Fig.4d, Fig.4f (L), Fig.4f (R), Supplementary Figure 1a, Supplementary Figure 1b, Supplementary Figure 1d, Supplementary Figure 1e …]
